# Supplementary material for: catena-Poly[[di-tert-butyl­tin(IV)]-μ-oxalato]
Source: Acta Crystallogr Sect E Struct Rep Online. 2014 Mar 15;70(Pt 4):m133. doi: 10.1107/S160053681400539X (PMC3998617; doi:10.1107/S160053681400539X)
Supplement: Supplementary file 1 [file e-70-0m133-sup1.cif]

##############################################################################
#                                                                            #
# This CIF contains the data in a paper accepted for publication in          #
# Acta Crystallographica Section E. It conforms to the requirements of       #
# Notes for Authors for Acta Crystallographica Section E, and has been       #
# peer reviewed under the auspices of the IUCr Commission on Journals.       #
#                                                                            #
# Full details of the Crystallographic Information File format               #
# are given in the paper "The Crystallographic Information File (CIF):       #
# a New Standard Archive File for Crystallography" by S. R. Hall, F. H.      #
# Allen and I. D. Brown [Acta Cryst. (1991), A47, 655-685].                  #
#                                                                            #
# The current version of the core CIF dictionary is obtainable from          #
# ftp://ftp.iucr.org/pub/cif_core.dic.                                       #
#                                                                            #
# Software is freely available for graphical display of the structure(s)     #
# in this CIF. For information consult the CIF software page                 #
# http://www.iucr.org/resources/cif/software.                                #
#                                                                            #
# This file may be used for bona fide research purposes within the           #
# scientific community so long as proper attribution is given to the journal # 
# article from which it was obtained.                                        #
#                                                                            #
##############################################################################
data_I
_audit_creation_method     SHELXL-97
_journal_date_recd_electronic     2014-02-27
_journal_date_accepted     2014-03-10
_journal_name_full     'Acta Crystallographica, Section E'
_journal_year     2014
_journal_volume     70
_journal_issue      4
_journal_page_first     m133
_journal_page_last     m133
_journal_paper_category     QM
_journal_paper_doi     10.1107/S160053681400539X
_journal_coeditor_code     CQ2010
_publ_contact_author_name     'Hans Reuter'
_publ_contact_author_address
;
Institute of Chemistry of New Materials
University of Osnabr\"uck
Barbarastrasse 7
49069 Osnabr\"uck
Germany
;
_publ_contact_author_email     hreuter@uos.de
_publ_contact_author_fax     ?
_publ_contact_author_phone     ?
_publ_section_title
;
<i>catena</i>-Poly[[di-<i>tert</i>-butyltin(IV)]-\m-oxalato]
;
loop_
    _publ_author_name
    _publ_author_footnote
    _publ_author_address
    'Reichelt, Martin' .
;
Institut f\"ur Chemie neuer Materialien
Universit\"at Osnabr\"uck
Barbarastrasse 7
D-49069 Osnabr\"uck
Germany
;
    'Reuter, Hans' .
;
Institut f\"ur Chemie neuer Materialien
Universit\"at Osnabr\"uck
Barbarastrasse 7
D-49069 Osnabr\"uck
Germany
;
_database_code_depnum_ccdc_archive     'CCDC 990826'
_chemical_name_systematic
;
<i>catena</i>-Poly[[di-<i>tert</i>-butyltin(IV)]-\m-oxalato]
;
_chemical_name_common     ?
_chemical_formula_moiety     'C10 H18 O4 Sn'
_chemical_formula_sum     'C10 H18 O4 Sn'
_chemical_formula_iupac     '[Sn (C4 H9)2 (C2 O4)]'
_chemical_formula_weight     320.93
_chemical_melting_point     ?
_symmetry_cell_setting     orthorhombic
_symmetry_space_group_name_H-M     'P n m a'
_symmetry_space_group_name_Hall     '-P 2ac 2n'
loop_
    _symmetry_equiv_pos_as_xyz
    'x, y, z'
    'x+1/2, -y+1/2, -z+1/2'
    '-x, y+1/2, -z'
    '-x+1/2, -y, z+1/2'
    '-x, -y, -z'
    '-x-1/2, y-1/2, z-1/2'
    'x, -y-1/2, z'
    'x-1/2, y, -z-1/2'
_cell_length_a     11.5763(3)
_cell_length_b     11.3417(3)
_cell_length_c     9.3160(2)
_cell_angle_alpha     90.00
_cell_angle_beta     90.00
_cell_angle_gamma     90.00
_cell_volume     1223.14(5)
_cell_formula_units_Z     4
_cell_measurement_reflns_used     9773
_cell_measurement_theta_min     2.81
_cell_measurement_theta_max     29.00
_cell_measurement_temperature     100(2)
_exptl_crystal_description     needle
_exptl_crystal_colour     colourless
_exptl_crystal_size_max     0.19
_exptl_crystal_size_mid     0.09
_exptl_crystal_size_min     0.09
_exptl_crystal_density_diffrn     1.743
_exptl_crystal_density_meas     ?
_exptl_crystal_density_method     'not measured'
_exptl_crystal_F_000     640
_exptl_absorpt_coefficient_mu     2.082
_exptl_absorpt_correction_type     multi-scan
_exptl_absorpt_process_details     '(SADABS; Bruker, 2009)'
_exptl_absorpt_correction_T_min     0.6906
_exptl_absorpt_correction_T_max     0.8429
_exptl_special_details     ?
_diffrn_ambient_temperature     100(2)
_diffrn_radiation_type     MoK\a
_diffrn_radiation_wavelength     0.71073
_diffrn_radiation_source     'fine-focus sealed tube'
_diffrn_radiation_monochromator     graphite
_diffrn_measurement_device_type     'Bruker APEXII CCD'
_diffrn_measurement_method     '\f and \w scans'
_diffrn_detector_area_resol_mean     ?
_diffrn_reflns_number     49069
_diffrn_reflns_av_R_equivalents     0.0813
_diffrn_reflns_av_sigmaI/netI     0.0205
_diffrn_reflns_theta_min     2.83
_diffrn_reflns_theta_max     28.00
_diffrn_reflns_theta_full     28.00
_diffrn_measured_fraction_theta_max     0.999
_diffrn_measured_fraction_theta_full     0.999
_diffrn_reflns_limit_h_min     -15
_diffrn_reflns_limit_h_max     15
_diffrn_reflns_limit_k_min     -14
_diffrn_reflns_limit_k_max     14
_diffrn_reflns_limit_l_min     -12
_diffrn_reflns_limit_l_max     12
_refine_special_details
;
Refinement of <i>F</i>^2^ against ALL reflections. The weighted <i>R</i>-factor
<i>wR</i> and goodness of fit <i>S</i> are based on <i>F</i>^2^, conventional
<i>R</i>-factors <i>R</i> are based on <i>F</i>, with <i>F</i> set to zero for
negative <i>F</i>^2^. The threshold expression of <i>F</i>^2^ >
\s(<i>F</i>^2^) is used only for calculating <i>R</i>-factors(gt) <i>etc</i>.
and is not relevant to the choice of reflections for refinement.
<i>R</i>-factors based on <i>F</i>^2^ are statistically about twice as large
as those based on <i>F</i>, and <i>R</i>- factors based on ALL data will be
even larger.
;
_reflns_number_total     1548
_reflns_number_gt     1426
_reflns_threshold_expression     I>2sigma(I)
_refine_ls_structure_factor_coef     Fsqd
_refine_ls_matrix_type     full
_refine_ls_R_factor_all     0.0178
_refine_ls_R_factor_gt     0.0154
_refine_ls_wR_factor_gt     0.0366
_refine_ls_wR_factor_ref     0.0375
_refine_ls_goodness_of_fit_ref     1.102
_refine_ls_restrained_S_all     1.102
_refine_ls_number_reflns     1548
_refine_ls_number_parameters     83
_refine_ls_number_restraints     0
_refine_ls_hydrogen_treatment     constr
_refine_ls_weighting_scheme     calc
_refine_ls_weighting_details
         'calc w=1/[\s^2^(Fo^2^)+(0.0134P)^2^+0.5948P] where P=(Fo^2^+2Fc^2^)/3'
_atom_sites_solution_hydrogens     geom
_atom_sites_solution_primary     direct
_atom_sites_solution_secondary     difmap
_refine_ls_shift/su_max     0.000
_refine_ls_shift/su_mean     0.000
_refine_diff_density_max     0.529
_refine_diff_density_min     -0.368
_refine_ls_extinction_method     'SHELXL97 (Sheldrick, 2008)'
_refine_ls_extinction_coef     0.0028(3)
_refine_ls_extinction_expression
                                  'Fc^*^=kFc[1+0.001xFc^2^\l^3^/sin(2\q)]^-1/4^'
loop_
    _atom_type_symbol
    _atom_type_description
    _atom_type_scat_dispersion_real
    _atom_type_scat_dispersion_imag
    _atom_type_scat_source
    'C' 'C' 0.0033 0.0016
                         'International Tables Vol C Tables 4.2.6.8 and 6.1.1.4'
    'H' 'H' 0.0000 0.0000
                         'International Tables Vol C Tables 4.2.6.8 and 6.1.1.4'
    'O' 'O' 0.0106 0.0060
                         'International Tables Vol C Tables 4.2.6.8 and 6.1.1.4'
    'Sn' 'Sn' -0.6537 1.4246
                         'International Tables Vol C Tables 4.2.6.8 and 6.1.1.4'
_computing_data_collection     'APEX2 (Bruker, 2009)'
_computing_cell_refinement     'SAINT (Bruker, 2009)'
_computing_data_reduction     'SAINT (Bruker, 2009)'
_computing_structure_solution     'SHELXS97 (Sheldrick, 2008)'
_computing_structure_refinement     'SHELXL97 (Sheldrick, 2008)'
_computing_molecular_graphics
;
DIAMOND (Brandenburg, 2006) and Mercury (Macrae <i>et al.</i>,
2008)
;
_computing_publication_material     'SHELXTL (Sheldrick, 2008)'
loop_
    _atom_site_type_symbol
    _atom_site_label
    _atom_site_fract_x
    _atom_site_fract_y
    _atom_site_fract_z
    _atom_site_U_iso_or_equiv
    _atom_site_adp_type
    _atom_site_calc_flag
    _atom_site_refinement_flags
    _atom_site_occupancy
    _atom_site_symmetry_multiplicity
    _atom_site_disorder_assembly
    _atom_site_disorder_group
    Sn Sn1 0.071797(12) 0.7500 0.025488(15) 0.01094(6) Uani d S 1 2 . .
    C C1 0.06018(13) 0.47568(15) 0.02020(16) 0.0128(3) Uani d . 1 1 . .
    O O1 0.13768(10) 0.54788(9) 0.04776(11) 0.0150(2) Uani d . 1 1 . .
    O O2 0.07125(9) 0.36437(10) 0.02238(12) 0.0144(2) Uani d . 1 1 . .
    C C11 0.17351(18) 0.7500 -0.1723(2) 0.0146(4) Uani d S 1 2 . .
    C C12 0.3005(2) 0.7500 -0.1283(3) 0.0286(6) Uani d S 1 2 . .
    H H12A 0.3488 0.7643 -0.2130 0.0266(19) Uiso calc PR 0.50 1 . .
    H H12B 0.3204 0.6734 -0.0864 0.0266(19) Uiso calc PR 0.50 1 . .
    H H12C 0.3139 0.8123 -0.0574 0.0266(19) Uiso calc PR 0.50 1 . .
    C C13 0.14660(16) 0.85947(14) -0.26272(18) 0.0231(3) Uani d . 1 1 . .
    H H13A 0.1691 0.9304 -0.2096 0.0266(19) Uiso calc R 1 1 . .
    H H13B 0.0636 0.8622 -0.2834 0.0266(19) Uiso calc R 1 1 . .
    H H13C 0.1899 0.8558 -0.3530 0.0266(19) Uiso calc R 1 1 . .
    C C21 0.08213(18) 0.7500 0.2603(2) 0.0150(4) Uani d S 1 2 . .
    C C22 0.02448(15) 0.64021(14) 0.32317(18) 0.0207(3) Uani d . 1 1 . .
    H H22A 0.0662 0.5697 0.2914 0.0266(19) Uiso calc R 1 1 . .
    H H22B -0.0558 0.6360 0.2902 0.0266(19) Uiso calc R 1 1 . .
    H H22C 0.0261 0.6445 0.4282 0.0266(19) Uiso calc R 1 1 . .
    C C23 0.2108(2) 0.7500 0.2959(3) 0.0235(5) Uani d S 1 2 . .
    H H23A 0.2211 0.7605 0.3995 0.0266(19) Uiso calc PR 0.50 1 . .
    H H23B 0.2489 0.8147 0.2448 0.0266(19) Uiso calc PR 0.50 1 . .
    H H23C 0.2450 0.6748 0.2663 0.0266(19) Uiso calc PR 0.50 1 . .
loop_
    _atom_site_aniso_label
    _atom_site_aniso_U_11
    _atom_site_aniso_U_22
    _atom_site_aniso_U_33
    _atom_site_aniso_U_12
    _atom_site_aniso_U_13
    _atom_site_aniso_U_23
    Sn1 0.01011(9) 0.01186(9) 0.01084(9) 0.000 -0.00048(5) 0.000
    C1 0.0131(8) 0.0157(7) 0.0098(7) 0.0009(6) 0.0006(5) 0.0000(5)
    O1 0.0130(5) 0.0135(5) 0.0184(6) -0.0008(4) -0.0020(4) 0.0001(4)
    O2 0.0123(6) 0.0127(5) 0.0183(6) 0.0006(4) -0.0011(4) 0.0002(4)
    C11 0.0123(10) 0.0180(10) 0.0137(10) 0.000 0.0020(8) 0.000
    C12 0.0156(12) 0.0475(16) 0.0228(13) 0.000 0.0036(10) 0.000
    C13 0.0303(9) 0.0211(8) 0.0178(8) 0.0007(7) 0.0064(7) 0.0036(6)
    C21 0.0130(10) 0.0217(10) 0.0103(10) 0.000 -0.0010(8) 0.000
    C22 0.0224(8) 0.0237(8) 0.0159(8) -0.0013(7) 0.0003(6) 0.0031(6)
    C23 0.0142(11) 0.0385(13) 0.0177(11) 0.000 -0.0034(9) 0.000
_geom_special_details
;
All e.s.d.'s (except the e.s.d. in the dihedral angle between two l.s. planes)
are estimated using the full covariance matrix. The cell e.s.d.'s are taken
into account individually in the estimation of e.s.d.'s in distances, angles
and torsion angles; correlations between e.s.d.'s in cell parameters are only
used when they are defined by crystal symmetry. An approximate (isotropic)
treatment of cell e.s.d.'s is used for estimating e.s.d.'s involving l.s.
planes.
;
loop_
    _geom_bond_atom_site_label_1
    _geom_bond_atom_site_label_2
    _geom_bond_site_symmetry_2
    _geom_bond_distance
    _geom_bond_publ_flag
    Sn1 O2 5_565 2.1500(10)
                          yes
    Sn1 O2 3 2.1500(10)
                      yes
    Sn1 C11 . 2.186(2) yes
    Sn1 C21 . 2.190(2) yes
    Sn1 O1 . 2.4250(10)
                      yes
    Sn1 O1 7_575 2.4250(10)
                          yes
    C1 O1 . 1.2416(19) ?
    C1 O2 . 1.269(2) ?
    C1 C1 5_565 1.545(3) ?
    O2 Sn1 5_565 2.1503(11) ?
    C11 C12 . 1.526(3) ?
    C11 C13 . 1.533(2) ?
    C11 C13 7_575 1.533(2) ?
    C12 H12A . 0.9800 ?
    C12 H12B . 0.9800 ?
    C12 H12C . 0.9800 ?
    C13 H13A . 0.9800 ?
    C13 H13B . 0.9800 ?
    C13 H13C . 0.9800 ?
    C21 C23 . 1.526(3) ?
    C21 C22 7_575 1.530(2) ?
    C21 C22 . 1.530(2) ?
    C22 H22A . 0.9800 ?
    C22 H22B . 0.9800 ?
    C22 H22C . 0.9800 ?
    C23 H23A . 0.9800 ?
    C23 H23B . 0.9800 ?
    C23 H23C . 0.9800 ?
loop_
    _geom_angle_atom_site_label_1
    _geom_angle_atom_site_label_2
    _geom_angle_atom_site_label_3
    _geom_angle_site_symmetry_1
    _geom_angle_site_symmetry_3
    _geom_angle
    _geom_angle_publ_flag
    O2 Sn1 O2 5_565 3 74.21(6) yes
    O2 Sn1 C11 5_565 . 103.89(5) ?
    O2 Sn1 C11 3 . 103.89(5) ?
    O2 Sn1 C21 5_565 . 104.43(5) ?
    O2 Sn1 C21 3 . 104.43(5) ?
    C11 Sn1 C21 . . 144.29(8) yes
    O2 Sn1 O1 5_565 . 71.92(4) ?
    O2 Sn1 O1 3 . 146.13(4) ?
    C11 Sn1 O1 . . 84.42(3) ?
    C21 Sn1 O1 . . 84.11(3) ?
    O2 Sn1 O1 5_565 7_575 146.13(4) ?
    O2 Sn1 O1 3 7_575 71.92(4) ?
    C11 Sn1 O1 . 7_575 84.42(3) ?
    C21 Sn1 O1 . 7_575 84.11(3) ?
    O1 Sn1 O1 . 7_575 141.95(5) ?
    O1 C1 O2 . . 125.40(10)
                          ?
    O1 C1 C1 . 5_565 117.8(2) ?
    O2 C1 C1 . 5_565 116.8(2) ?
    C1 O1 Sn1 . . 112.30(10)
                           ?
    C1 O2 Sn1 . 5_565 121.3000 ?
    C12 C11 C13 . . 110.10(10)
                             ?
    C12 C11 C13 . 7_575 110.10(10)
                                 ?
    C13 C11 C13 . 7_575 108.2(2) ?
    C12 C11 Sn1 . . 107.0(2) ?
    C13 C11 Sn1 . . 110.70(10)
                             ?
    C13 C11 Sn1 7_575 . 110.70(10)
                                 ?
    C11 C12 H12A . . 109.5 ?
    C11 C12 H12B . . 109.5 ?
    H12A C12 H12B . . 109.5 ?
    C11 C12 H12C . . 109.5 ?
    H12A C12 H12C . . 109.5 ?
    H12B C12 H12C . . 109.5 ?
    C11 C13 H13A . . 109.5 ?
    C11 C13 H13B . . 109.5 ?
    H13A C13 H13B . . 109.5 ?
    C11 C13 H13C . . 109.5 ?
    H13A C13 H13C . . 109.5 ?
    H13B C13 H13C . . 109.5 ?
    C23 C21 C22 . 7_575 110.00(10)
                                 ?
    C23 C21 C22 . . 110.00(10)
                             ?
    C22 C21 C22 7_575 . 109.0(2) ?
    C23 C21 Sn1 . . 105.70(10)
                             ?
    C22 C21 Sn1 7_575 . 111.00(10)
                                 ?
    C22 C21 Sn1 . . 111.00(10)
                             ?
    C21 C22 H22A . . 109.5 ?
    C21 C22 H22B . . 109.5 ?
    H22A C22 H22B . . 109.5 ?
    C21 C22 H22C . . 109.5 ?
    H22A C22 H22C . . 109.5 ?
    H22B C22 H22C . . 109.5 ?
    C21 C23 H23A . . 109.5 ?
    C21 C23 H23B . . 109.5 ?
    H23A C23 H23B . . 109.5 ?
    C21 C23 H23C . . 109.5 ?
    H23A C23 H23C . . 109.5 ?
    H23B C23 H23C . . 109.5 ?
_iucr_refine_instructions_details
;
TITL MR216_0ma in Pnma
CELL 0.71073 11.5763 11.3417 9.3160 90.000 90.000 90.000
ZERR 4.00     0.0003  0.0003 0.0002  0.000  0.000  0.000
LATT 1
SYMM x+1/2, -y+1/2, -z+1/2
SYMM -x, y+1/2, -z
SYMM -x+1/2, -y, z+1/2
SFAC C  H  O  Sn
UNIT 40  72  16  4
OMIT -3 56
L.S. 4
ACTA
BOND $H
FMAP 2
PLAN 5
HTAB
SIZE 0.085 0.088 0.192
TEMP -173.00
WGHT      0.0134      0.5948
EXTI    0.002762
FVAR       0.11448   0.02665   0.02673
SN1   4    0.071797    0.750000    0.025488    10.50000    0.01011    0.01186 =
         0.01084    0.00000   -0.00048    0.00000
C1    1    0.060181    0.475678    0.020195    11.00000    0.01305    0.01566 =
         0.00984   -0.00004    0.00055    0.00089
O1    3    0.137680    0.547883    0.047762    11.00000    0.01298    0.01350 =
         0.01842    0.00005   -0.00199   -0.00081
O2    3    0.071251    0.364371    0.022380    11.00000    0.01232    0.01267 =
         0.01829    0.00020   -0.00110    0.00059
C11   1    0.173510    0.750000   -0.172268    10.50000    0.01226    0.01797 =
         0.01365    0.00000    0.00195    0.00000
C12   1    0.300530    0.750000   -0.128350    10.50000    0.01560    0.04750 =
         0.02277    0.00000    0.00357    0.00000
AFIX 137
H12A  2    0.348781    0.764266   -0.213023    10.50000   21.00000
H12B  2    0.320428    0.673406   -0.086405    10.50000   21.00000
H12C  2    0.313939    0.812327   -0.057422    10.50000   21.00000
AFIX   0
rem  H121   2   0.3214  0.6783 -0.0805  11.00000  21
rem  H122   2   0.3455  0.7500 -0.2136  10.50000  21
C13   1    0.146595    0.859472   -0.262725    11.00000    0.03029    0.02112 =
         0.01776    0.00360    0.00636    0.00069
AFIX 137
H13A  2    0.169085    0.930417   -0.209573    11.00000   21.00000
H13B  2    0.063636    0.862245   -0.283408    11.00000   21.00000
H13C  2    0.189853    0.855757   -0.353036    11.00000   21.00000
AFIX   0
C21   1    0.082131    0.750000    0.260267    10.50000    0.01295    0.02173 =
         0.01026    0.00000   -0.00096    0.00000
C22   1    0.024479    0.640209    0.323170    11.00000    0.02244    0.02375 =
         0.01594    0.00307    0.00034   -0.00127
AFIX 137
H22A  2    0.066198    0.569710    0.291356    11.00000   21.00000
H22B  2   -0.055819    0.636031    0.290244    11.00000   21.00000
H22C  2    0.026118    0.644539    0.428213    11.00000   21.00000
AFIX   0
C23   1    0.210790    0.750000    0.295903    10.50000    0.01420    0.03851 =
         0.01767    0.00000   -0.00336    0.00000
AFIX 137
H23A  2    0.221111    0.760448    0.399535    10.50000   21.00000
H23B  2    0.248871    0.814744    0.244778    10.50000   21.00000
H23C  2    0.245014    0.674808    0.266281    10.50000   21.00000
HKLF 4 1 1 0 0 0 1 0 0 0 1
REM  MR216_0ma in Pnma
REM R1 =  0.0154 for   1426 Fo > 4sig(Fo)  and  0.0178 for all   1548 data
REM     83 parameters refined using      0 restraints
END
;
