# Supplementary material for: catena-Poly[[di-tert-butyl­tin(IV)]-μ-oxalato]
Source: Acta Crystallogr Sect E Struct Rep Online. 2014 Mar 15;70(Pt 4):m133. doi: 10.1107/S160053681400539X (PMC3998617; doi:10.1107/S160053681400539X)
Supplement: Supplementary file 2 [file e-70-0m133-Isup2.hkl]

# 
# h,k,l, Fc-squared, Fo-squared, sigma(Fo-squared) and status flag 
# 
data_I
_shelx_title ' MR216_0ma in Pnma' 
_shelx_refln_list_code          4 
_shelx_F_calc_maximum      261.30 
_exptl_crystal_F_000       640.00 
_reflns_d_resolution_high  0.7570 
 
loop_ 
 _symmetry_equiv_pos_as_xyz 
 'x, y, z' 
 'x+1/2, -y+1/2, -z+1/2' 
 '-x, y+1/2, -z' 
 '-x+1/2, -y, z+1/2' 
 '-x, -y, -z' 
 '-x-1/2, y-1/2, z-1/2' 
 'x, -y-1/2, z' 
 'x-1/2, y, -z-1/2' 
 
_cell_length_a    11.5763 
_cell_length_b    11.3417 
_cell_length_c     9.3160 
_cell_angle_alpha  90.000 
_cell_angle_beta   90.000 
_cell_angle_gamma  90.000 
 
_shelx_F_squared_multiplier     1.000 
 
loop_ 
 _refln_index_h 
 _refln_index_k 
 _refln_index_l 
 _refln_F_squared_calc 
 _refln_F_squared_meas 
 _refln_F_squared_sigma 
 _refln_observed_status 
   2   0   0    26120.57    26085.50    553.22 o 
   4   0   0     7185.25     7411.97    156.33 o 
   6   0   0    15630.50    15668.25    318.57 o 
   8   0   0    18675.96    18437.94    448.43 o 
  10   0   0     2018.32     2022.17     75.13 o 
  12   0   0     2534.03     2517.08    108.50 o 
  14   0   0     9288.10     9124.81    430.87 o 
   2   1   0    38817.19    39597.30    530.12 o 
   4   1   0    13774.78    13615.80    194.65 o 
   6   1   0     2054.62     2072.62     35.78 o 
   8   1   0      676.11      699.76     16.47 o 
  10   1   0     5387.74     5299.51    118.49 o 
  12   1   0     3093.09     3407.63     99.05 o 
  14   1   0      233.87      208.87     25.85 o 
   0   2   0    46204.53    48338.62   1084.75 o 
   2   2   0     3351.84     3378.47     46.78 o 
   4   2   0        2.05        4.79      2.57 o 
   6   2   0    14067.91    13955.35    220.73 o 
   8   2   0    14681.00    14617.42    257.26 o 
  10   2   0      109.90       81.77      8.77 o 
  12   2   0     3658.89     3665.20    105.83 o 
  14   2   0     3433.64     3659.87    133.41 o 
   2   3   0    13405.44    13199.13    179.18 o 
   4   3   0    35435.62    35338.42    528.81 o 
   6   3   0     8197.71     8600.06    136.12 o 
   8   3   0     6714.01     6808.95    122.02 o 
  10   3   0    15225.94    15649.24    337.30 o 
  12   3   0     3937.54     4094.57    129.81 o 
  14   3   0       45.66       48.86     23.20 o 
   0   4   0    20317.85    20335.59    407.87 o 
   2   4   0     1231.14     1143.38     18.88 o 
   4   4   0     1504.21     1598.47     26.03 o 
   6   4   0    11777.33    11763.35    182.13 o 
   8   4   0    10441.72    10472.25    192.99 o 
  10   4   0       47.89       52.09      9.43 o 
  12   4   0     1603.90     1596.22     57.19 o 
  14   4   0     3869.46     4452.92    225.93 o 
   2   5   0    24721.69    26162.86    409.98 o 
   4   5   0    17282.65    17330.54    268.68 o 
   6   5   0      876.33      905.83     21.05 o 
   8   5   0     4272.82     4402.99     86.96 o 
  10   5   0    10092.54    10039.40    226.56 o 
  12   5   0     4914.15     5024.96    156.54 o 
  14   5   0        7.88       63.16     29.04 o 
   0   6   0    16804.98    16627.99    335.87 o 
   2   6   0     1819.08     1763.12     30.86 o 
   4   6   0     1327.98     1407.17     26.17 o 
   6   6   0     8247.72     8126.33    133.73 o 
   8   6   0     7403.68     7562.43    136.84 o 
  10   6   0        1.20        4.68     10.46 o 
  12   6   0     1904.74     2073.30     83.34 o 
  14   6   0     3190.79     3438.95    167.28 o 
   2   7   0     8069.95     7936.80    131.84 o 
   4   7   0    14450.96    14577.61    221.04 o 
   6   7   0     4615.01     4692.70     77.49 o 
   8   7   0     2139.32     2149.64     49.20 o 
  10   7   0     8048.06     8021.61    222.28 o 
  12   7   0     2302.78     2338.50     94.68 o 
   0   8   0    27462.12    27440.74    700.08 o 
   2   8   0     7502.69     7561.71    123.53 o 
   4   8   0      190.88      188.47      8.96 o 
   6   8   0     9454.02     9713.63    165.09 o 
   8   8   0    11028.15    10684.93    234.82 o 
  10   8   0      102.83       93.34     16.84 o 
  12   8   0     2532.35     2555.67    103.58 o 
   2   9   0     7628.40     7575.64    129.08 o 
   4   9   0     3536.13     3421.77     63.39 o 
   6   9   0      400.68      351.55     17.74 o 
   8   9   0      227.93      222.24     17.74 o 
  10   9   0     2030.47     2093.90     78.95 o 
  12   9   0     1117.47     1102.59     70.83 o 
   0  10   0    25153.35    24075.00    631.84 o 
   2  10   0     3551.79     3421.61     72.68 o 
   4  10   0     1441.40     1449.14     37.20 o 
   6  10   0     3967.31     4064.87     99.90 o 
   8  10   0     4293.13     4277.64    112.27 o 
  10  10   0      405.83      364.22     36.84 o 
   2  11   0     7446.01     7116.69    148.99 o 
   4  11   0     7245.64     7580.00    172.06 o 
   6  11   0     1453.65     1407.24     49.53 o 
   8  11   0      719.64      722.19     42.52 o 
  10  11   0     4155.21     3935.55    172.20 o 
   0  12   0     3556.80     3588.42    139.51 o 
   2  12   0     1089.52     1159.23     36.47 o 
   4  12   0       31.64       20.45     12.16 o 
   6  12   0     3492.33     3483.39    103.05 o 
   8  12   0     3752.32     3702.30    125.32 o 
   2  13   0     2167.20     2155.87     61.92 o 
   4  13   0     4581.72     4636.11    128.58 o 
   6  13   0     1002.64      945.08     42.32 o 
   0  14   0     3543.39     3415.28    142.01 o 
   2  14   0      734.86      738.03     35.94 o 
   4  14   0      271.97      250.06     24.45 o 
   2   0   1     1291.40     1338.21     22.84 o 
   3   0   1      261.76      235.13      5.89 o 
   4   0   1     4034.71     4232.73     68.09 o 
   5   0   1    25607.88    25600.14    422.41 o 
   6   0   1     1948.95     2089.11     37.24 o 
   7   0   1    18201.16    17756.21    299.81 o 
   8   0   1      687.47      702.66     17.63 o 
   9   0   1     8742.82     8366.81    157.87 o 
  10   0   1        4.27       13.77      6.80 o 
  11   0   1       40.89       37.59      9.26 o 
  12   0   1       12.08       16.13     11.84 o 
  13   0   1     7174.00     7367.56    221.61 o 
  14   0   1        0.63        9.19     17.14 o 
  15   0   1     5332.81     5911.60    422.74 o 
   0   1   1     1064.47     1021.10     18.85 o 
   1   1   1     6822.56     6634.90     83.69 o 
   2   1   1     4147.09     4063.27     43.61 o 
   3   1   1    13541.48    13063.02    143.10 o 
   4   1   1     1389.35     1460.96     17.20 o 
   5   1   1     3630.82     3354.75     38.56 o 
   6   1   1     2142.94     2299.84     28.04 o 
   7   1   1        7.20        4.25      2.72 o 
   8   1   1       66.01       68.23      4.15 o 
   9   1   1     5320.76     5324.54     71.33 o 
  10   1   1       36.12       28.10      5.16 o 
  11   1   1     5423.07     5459.50     89.75 o 
  12   1   1       14.15        4.79      7.38 o 
  13   1   1      732.08      721.99     25.67 o 
  14   1   1      162.13      170.52     18.35 o 
  15   1   1      496.76      512.94     39.19 o 
   1   2   1     8472.65     8249.26     82.06 o 
   2   2   1      517.84      521.25      6.45 o 
   3   2   1     4033.67     4059.83     42.63 o 
   4   2   1      608.39      709.75      9.44 o 
   5   2   1     7432.30     7466.75     82.99 o 
   6   2   1     1049.17     1126.52     15.00 o 
   7   2   1    15336.02    15138.86    175.23 o 
   8   2   1      909.30      926.28     14.63 o 
   9   2   1     3345.61     3435.72     49.12 o 
  10   2   1      148.11      166.00      7.48 o 
  11   2   1     1585.57     1557.85     31.33 o 
  12   2   1       23.14       30.92      8.59 o 
  13   2   1     4135.92     4061.99     93.23 o 
  14   2   1        1.27        1.19     12.83 o 
  15   2   1     1355.82     1296.04     64.27 o 
   0   3   1      841.91      834.13     13.66 o 
   1   3   1     5719.76     5563.12     55.94 o 
   2   3   1       52.86       64.29      2.46 o 
   3   3   1    28408.27    28492.35    303.76 o 
   4   3   1      145.12      155.67      3.94 o 
   5   3   1    22715.29    22464.01    250.09 o 
   6   3   1     1674.86     1800.00     22.66 o 
   7   3   1      278.85      333.29      7.06 o 
   8   3   1      354.73      398.82      8.60 o 
   9   3   1    10785.50    10980.04    149.66 o 
  10   3   1        2.46       -2.32      5.23 o 
  11   3   1     7865.22     8038.67    145.23 o 
  12   3   1      117.37      115.35     11.29 o 
  13   3   1      553.57      569.13     23.56 o 
  14   3   1      441.50      437.50     26.75 o 
   1   4   1    22008.18    21358.61    224.38 o 
   2   4   1     3445.25     3455.15     37.25 o 
   3   4   1      999.85      960.40     11.76 o 
   4   4   1        4.63        8.15      2.54 o 
   5   4   1     4896.63     4927.00     54.30 o 
   6   4   1        0.47        1.69      2.78 o 
   7   4   1     6561.43     6506.65     78.53 o 
   8   4   1      498.86      512.34     10.14 o 
   9   4   1     3715.56     3863.12     57.79 o 
  10   4   1      238.54      241.43      9.84 o 
  11   4   1       70.76       54.07      8.89 o 
  12   4   1      566.01      569.90     22.41 o 
  13   4   1     3059.45     3257.41     82.26 o 
  14   4   1       31.53       44.00     16.77 o 
   0   5   1     1927.10     2050.09     33.48 o 
   1   5   1    12249.49    12368.98    134.79 o 
   2   5   1        0.44        0.27      2.68 o 
   3   5   1    28285.01    28367.83    309.41 o 
   4   5   1     1684.16     1757.74     20.75 o 
   5   5   1     5973.50     6040.61     65.69 o 
   6   5   1      968.77      970.68     14.26 o 
   7   5   1        0.45        0.54      3.36 o 
   8   5   1       89.26       80.88      5.38 o 
   9   5   1     4060.63     4067.27     62.48 o 
  10   5   1       90.16       87.20      7.94 o 
  11   5   1     6120.01     6141.33    122.39 o 
  12   5   1       51.44       66.56     11.77 o 
  13   5   1      964.76      948.64     36.89 o 
  14   5   1      773.04      752.69     48.65 o 
   1   6   1    11460.56    11333.86    121.80 o 
   2   6   1     1139.98     1207.58     15.81 o 
   3   6   1      310.35      309.23      6.62 o 
   4   6   1      180.62      161.31      5.22 o 
   5   6   1     4094.64     4237.85     49.84 o 
   6   6   1       22.89       18.38      3.42 o 
   7   6   1     5378.01     5493.95     70.03 o 
   8   6   1      443.55      416.96     10.85 o 
   9   6   1     2126.05     2190.90     38.91 o 
  10   6   1      131.04      130.31     10.17 o 
  11   6   1      344.49      357.13     18.78 o 
  12   6   1      265.16      251.58     18.23 o 
  13   6   1     2920.50     3019.23     87.21 o 
   0   7   1      212.34      229.59      9.14 o 
   1   7   1     1597.13     1702.16     21.14 o 
   2   7   1      499.75      512.64      9.33 o 
   3   7   1    10832.27    10507.44    116.28 o 
   4   7   1       20.24       12.04      3.49 o 
   5   7   1    10162.30    10276.39    111.46 o 
   6   7   1      856.55      843.07     14.12 o 
   7   7   1      107.08      111.65      6.50 o 
   8   7   1      259.44      253.10      9.83 o 
   9   7   1     6032.46     6269.85    107.74 o 
  10   7   1        8.49       10.02      8.22 o 
  11   7   1     4899.67     4850.53    105.60 o 
  12   7   1       40.72       36.48     12.78 o 
  13   7   1      430.71      428.88     31.24 o 
   1   8   1    10912.53    10945.08    122.24 o 
   2   8   1       76.92       94.85      5.07 o 
   3   8   1     1534.64     1572.36     21.10 o 
   4   8   1      873.24      855.69     14.25 o 
   5   8   1     5265.99     5258.52     64.03 o 
   6   8   1      672.94      683.83     14.63 o 
   7   8   1    12696.76    12613.12    189.24 o 
   8   8   1      387.86      421.63     14.49 o 
   9   8   1     3754.68     3719.92     72.07 o 
  10   8   1       70.22       74.96     11.85 o 
  11   8   1      717.20      708.81     29.62 o 
  12   8   1        1.38        7.30     15.02 o 
   0   9   1      189.49      211.81     10.33 o 
   1   9   1     1380.10     1410.40     21.98 o 
   2   9   1      587.76      593.99     12.58 o 
   3   9   1     4227.78     4291.84     56.06 o 
   4   9   1      144.60      117.02      6.72 o 
   5   9   1     1191.08     1241.87     22.26 o 
   6   9   1      393.74      407.86     13.62 o 
   7   9   1       60.66       57.45      7.79 o 
   8   9   1       44.04       41.28      8.60 o 
   9   9   1     2090.34     2094.78     48.46 o 
  10   9   1       43.23       58.75     12.68 o 
  11   9   1     2230.85     2075.01     62.97 o 
  12   9   1        5.54        2.23     15.63 o 
   1  10   1     9139.62     9005.03    125.10 o 
   2  10   1      202.65      214.75      9.01 o 
   3  10   1       27.19       14.46      5.98 o 
   4  10   1      585.50      577.19     15.53 o 
   5  10   1     4344.18     4353.80     69.11 o 
   6  10   1      242.13      227.47     12.08 o 
   7  10   1     4684.63     4790.51     88.89 o 
   8  10   1      171.66      190.57     13.46 o 
   9  10   1     2191.38     2268.81     56.25 o 
  10  10   1        9.34      -17.60     11.73 o 
  11  10   1       68.97       55.66     18.07 o 
   0  11   1      256.89      248.25     14.45 o 
   1  11   1     1894.07     1864.44     34.35 o 
   2  11   1      249.62      245.61     10.60 o 
   3  11   1     7445.11     7502.80    117.48 o 
   4  11   1        1.18        8.32      7.23 o 
   5  11   1     3844.26     3827.83     71.15 o 
   6  11   1      421.17      397.43     17.13 o 
   7  11   1       16.91       14.94      9.04 o 
   8  11   1       84.59       60.52     11.39 o 
   9  11   1     2694.86     2586.31     72.65 o 
  10  11   1        0.50        9.01     15.34 o 
   1  12   1     2533.81     2625.83     49.02 o 
   2  12   1       94.81       83.77      9.13 o 
   3  12   1      506.44      503.10     17.41 o 
   4  12   1      121.08       98.81     10.94 o 
   5  12   1     1124.23     1128.67     30.74 o 
   6  12   1       35.68       16.52     10.20 o 
   7  12   1     3508.23     3457.23     75.99 o 
   8  12   1      170.50      177.12     16.00 o 
   9  12   1      970.25      887.82     42.30 o 
   0  13   1      126.27      105.47     15.23 o 
   1  13   1      815.36      813.65     22.93 o 
   2  13   1        8.19       31.17      9.04 o 
   3  13   1     4145.91     4205.67     81.23 o 
   4  13   1       85.46       85.01     11.70 o 
   5  13   1     3042.20     3030.41     65.71 o 
   6  13   1      254.93      250.30     17.73 o 
   7  13   1        3.67       22.82     12.31 o 
   1  14   1     3233.99     3356.79     67.09 o 
   2  14   1      218.31      214.33     14.55 o 
   3  14   1      106.48       70.02     12.34 o 
   4  14   1       26.17       13.82     11.39 o 
   5  14   1     1028.57      990.01     32.81 o 
   0   0   2    30012.84    31230.31    566.54 o 
   1   0   2       75.48       92.68      3.44 o 
   2   0   2    22166.66    21688.71    422.85 o 
   3   0   2     8324.73     8447.01    156.43 o 
   4   0   2     3862.31     4021.12     74.24 o 
   5   0   2      351.69      370.41     11.11 o 
   6   0   2    22650.86    22128.92    386.53 o 
   7   0   2      695.31      742.91     17.82 o 
   8   0   2    12172.43    11970.15    223.90 o 
   9   0   2      281.11      312.94     12.12 o 
  10   0   2     1291.87     1262.13     32.77 o 
  11   0   2     2077.22     2039.34     53.48 o 
  12   0   2     2026.01     2074.14     61.92 o 
  13   0   2      643.82      633.08     32.45 o 
  14   0   2     6047.34     5983.80    237.63 o 
  15   0   2       56.07       63.54     36.38 o 
   1   1   2      263.24      260.67      3.98 o 
   2   1   2     1924.19     1784.01     22.10 o 
   3   1   2      440.85      436.31      7.32 o 
   4   1   2    12725.92    12350.82    149.55 o 
   5   1   2     1169.45     1204.64     16.90 o 
   6   1   2      635.88      579.26     10.31 o 
   7   1   2     1059.49     1077.21     16.46 o 
   8   1   2     1750.85     1826.24     25.86 o 
   9   1   2      211.04      219.28      7.66 o 
  10   1   2     4882.02     5018.07     78.18 o 
  11   1   2        7.28        6.28      6.15 o 
  12   1   2     2373.65     2459.84     52.87 o 
  13   1   2      287.61      278.14     15.97 o 
  14   1   2       25.29       50.64     14.05 o 
  15   1   2      559.48      567.37     37.55 o 
   0   2   2     2511.15     2346.67     33.08 o 
   1   2   2     1456.00     1556.72     16.69 o 
   2   2   2     8749.36     8814.19    100.44 o 
   3   2   2     2268.96     2302.15     27.13 o 
   4   2   2       45.61       41.94      2.66 o 
   5   2   2     2168.45     2268.62     28.23 o 
   6   2   2    11978.96    11941.27    142.88 o 
   7   2   2      160.53      172.65      5.37 o 
   8   2   2     7911.93     7965.11    100.47 o 
   9   2   2      609.35      614.91     13.02 o 
  10   2   2       23.23       20.20      5.47 o 
  11   2   2      891.73      876.51     21.75 o 
  12   2   2     2670.23     2632.44     55.15 o 
  13   2   2        8.48       18.02     10.19 o 
  14   2   2     2296.12     2319.07     72.08 o 
   1   3   2     2617.13     2573.83     28.03 o 
   2   3   2    12823.68    12474.51    134.21 o 
   3   3   2     1972.73     2087.94     24.73 o 
   4   3   2    28188.12    26511.73    303.54 o 
   5   3   2      397.63      408.90      7.53 o 
   6   3   2     4817.06     4943.93     59.12 o 
   7   3   2     2704.03     2819.30     36.47 o 
   8   3   2     1722.23     1800.06     26.09 o 
   9   3   2      380.45      433.27     11.40 o 
  10   3   2     8900.20     9070.08    143.21 o 
  11   3   2      116.76      120.62      9.75 o 
  12   3   2     3449.59     3544.98     78.74 o 
  13   3   2      249.87      222.60     16.51 o 
  14   3   2        0.65      -10.38     14.27 o 
   0   4   2    22881.43    21801.94    346.45 o 
   1   4   2       83.13      109.72      3.55 o 
   2   4   2     8229.47     7927.17     82.34 o 
   3   4   2     3420.72     3501.31     39.53 o 
   4   4   2     1191.52     1160.41     15.38 o 
   5   4   2     1368.88     1404.78     18.38 o 
   6   4   2     4767.69     4716.76     56.97 o 
   7   4   2        3.64        3.06      3.05 o 
   8   4   2     3901.44     3854.75     53.23 o 
   9   4   2        1.39        2.60      4.74 o 
  10   4   2     1340.33     1311.65     26.65 o 
  11   4   2      397.10      423.52     16.43 o 
  12   4   2      956.50      971.28     36.56 o 
  13   4   2       30.17       40.31     12.84 o 
  14   4   2     2978.91     2917.49     99.53 o 
   1   5   2     4451.46     4550.56     49.49 o 
   2   5   2    21706.01    21865.76    239.75 o 
   3   5   2      390.35      441.25      7.88 o 
   4   5   2    14101.91    14297.41    162.24 o 
   5   5   2      679.34      711.33     11.76 o 
   6   5   2      359.95      368.16      7.99 o 
   7   5   2      485.95      490.09      9.68 o 
   8   5   2      415.05      451.96     10.97 o 
   9   5   2      139.03      141.81      7.58 o 
  10   5   2     4352.88     4365.66     76.86 o 
  11   5   2        3.93        3.06      7.62 o 
  12   5   2     4003.78     3950.02     94.73 o 
  13   5   2      274.15      262.16     19.83 o 
  14   5   2       12.77       27.41     16.49 o 
   0   6   2     9598.83     8824.30    141.42 o 
   1   6   2       14.80       21.66      3.19 o 
   2   6   2     4169.80     4104.16     46.55 o 
   3   6   2     1874.07     1957.16     23.28 o 
   4   6   2      772.37      833.13     12.47 o 
   5   6   2      809.68      821.15     14.84 o 
   6   6   2     4757.54     4827.12     59.17 o 
   7   6   2       37.26       21.44      4.58 o 
   8   6   2     2608.61     2688.10     42.15 o 
   9   6   2       35.98       28.53      6.70 o 
  10   6   2      377.25      400.81     15.20 o 
  11   6   2      364.63      385.48     17.34 o 
  12   6   2     1232.37     1175.46     43.63 o 
  13   6   2       21.88       25.49     15.39 o 
   1   7   2      478.30      503.24      9.33 o 
   2   7   2     3487.28     3441.44     41.15 o 
   3   7   2      510.67      540.25     10.00 o 
   4   7   2    12416.09    12482.99    145.11 o 
   5   7   2      356.67      392.06      8.86 o 
   6   7   2     2716.94     2792.35     38.56 o 
   7   7   2     1528.53     1557.32     27.51 o 
   8   7   2     1328.53     1330.15     27.39 o 
   9   7   2      206.06      193.80     11.54 o 
  10   7   2     5370.73     5413.96    102.25 o 
  11   7   2       64.14       66.42     11.14 o 
  12   7   2     2049.69     2125.12     64.52 o 
  13   7   2      186.16      157.31     22.48 o 
   0   8   2     6867.56     7174.36    114.32 o 
   1   8   2        1.65       -2.87      3.63 o 
   2   8   2     6111.87     6300.72     73.55 o 
   3   8   2     1307.94     1388.41     19.67 o 
   4   8   2       76.92       83.96      4.94 o 
   5   8   2     1028.72     1046.65     18.48 o 
   6   8   2    10800.70    10847.63    151.66 o 
   7   8   2       73.46       79.16      7.90 o 
   8   8   2     7502.24     7333.63    124.14 o 
   9   8   2      611.56      626.75     21.27 o 
  10   8   2      151.20      130.91     12.64 o 
  11   8   2      872.03      946.16     33.57 o 
  12   8   2     1921.42     1894.50     65.18 o 
   1   9   2      174.98      180.37      7.39 o 
   2   9   2     1323.25     1316.34     21.61 o 
   3   9   2       42.39       33.17      5.33 o 
   4   9   2     3428.96     3544.04     50.56 o 
   5   9   2      495.45      520.49     13.92 o 
   6   9   2      179.64      178.15      9.98 o 
   7   9   2      353.52      360.69     14.32 o 
   8   9   2      972.84      959.81     26.43 o 
   9   9   2       65.82       61.94     10.14 o 
  10   9   2     2078.84     2033.29     52.76 o 
  11   9   2        1.42        9.55     13.30 o 
   0  10   2     6870.41     6449.51    124.80 o 
   1  10   2      131.36      132.52      7.83 o 
   2  10   2     3048.75     2970.34     45.97 o 
   3  10   2     1214.16     1244.53     24.23 o 
   4  10   2      732.95      757.84     19.48 o 
   5  10   2      124.21       96.48      9.13 o 
   6  10   2     5386.60     5527.08     93.21 o 
   7  10   2      127.85      114.55     10.93 o 
   8  10   2     3108.14     3220.08     70.66 o 
   9  10   2      107.24      113.69     12.98 o 
  10  10   2      313.36      303.51     22.39 o 
  11  10   2      621.24      615.96     32.83 o 
   1  11   2      510.49      503.15     15.65 o 
   2  11   2     3401.05     3390.66     55.78 o 
   3  11   2       32.58       24.42      7.47 o 
   4  11   2     6554.75     6586.22    107.87 o 
   5  11   2      344.59      366.62     15.68 o 
   6  11   2      957.34     1014.00     27.85 o 
   7  11   2      542.07      528.89     22.19 o 
   8  11   2      634.52      670.32     25.63 o 
   9  11   2      134.71      105.10     14.52 o 
  10  11   2     2969.43     3062.98     92.13 o 
   0  12   2     2128.56     2225.52     59.58 o 
   1  12   2       11.54        0.01      7.72 o 
   2  12   2     1606.75     1627.87     34.97 o 
   3  12   2      361.92      358.60     15.77 o 
   4  12   2       27.01       33.89      9.15 o 
   5  12   2      523.06      508.61     19.28 o 
   6  12   2     2255.03     2226.60     50.17 o 
   7  12   2        3.48       -0.83     11.37 o 
   8  12   2     1859.57     1841.62     56.38 o 
   1  13   2      390.98      386.55     17.44 o 
   2  13   2     2287.31     2316.99     48.84 o 
   3  13   2      235.57      235.87     14.71 o 
   4  13   2     3926.57     3946.88     76.55 o 
   5  13   2       93.50      102.22     13.22 o 
   6  13   2      605.45      625.87     25.88 o 
   7  13   2      477.88      491.01     27.52 o 
   0  14   2     3673.83     3680.78    114.03 o 
   1  14   2       18.34       13.42      9.86 o 
   2  14   2     1234.70     1146.11     33.43 o 
   3  14   2      453.49      409.90     19.45 o 
   4  14   2      239.30      210.39     15.43 o 
   1   0   3    68277.96    75948.20   1148.59 o 
   2   0   3    18925.96    19042.07    329.68 o 
   3   0   3     1808.21     1878.15     39.51 o 
   4   0   3     2908.27     2786.47     50.53 o 
   5   0   3     8150.24     8002.46    143.40 o 
   6   0   3       40.27       40.12      5.12 o 
   7   0   3    17207.79    16513.01    307.30 o 
   8   0   3        7.68        2.02      5.40 o 
   9   0   3     4044.23     4154.66     89.99 o 
  10   0   3     1564.62     1592.64     43.44 o 
  11   0   3        1.02        2.33      9.18 o 
  12   0   3     2220.11     2173.03     74.12 o 
  13   0   3     4310.77     4205.47    150.44 o 
  14   0   3       96.63       52.31     20.57 o 
   0   1   3     2801.16     2653.88     37.77 o 
   1   1   3     2806.91     2705.87     27.92 o 
   2   1   3     1440.11     1396.27     18.19 o 
   3   1   3    13115.02    12540.08    164.32 o 
   4   1   3     1605.71     1697.14     25.97 o 
   5   1   3     7179.91     7053.81     94.78 o 
   6   1   3      542.17      536.31     10.70 o 
   7   1   3       23.71       24.23      3.44 o 
   8   1   3      433.30      448.40     10.77 o 
   9   1   3     1965.74     1926.60     32.07 o 
  10   1   3      613.87      591.97     15.43 o 
  11   1   3     2707.11     2709.03     52.94 o 
  12   1   3      380.89      411.17     17.68 o 
  13   1   3      570.38      580.76     26.38 o 
  14   1   3      710.58      763.09     33.38 o 
   1   2   3     9983.93     9292.04     97.04 o 
   2   2   3      414.02      350.05      6.09 o 
   3   2   3     1236.83     1271.06     17.34 o 
   4   2   3     2714.53     2641.06     33.47 o 
   5   2   3     3055.35     3041.53     40.16 o 
   6   2   3     1297.87     1365.70     20.94 o 
   7   2   3    13001.45    13072.84    171.72 o 
   8   2   3      480.71      481.48     10.57 o 
   9   2   3     1076.92     1078.04     20.47 o 
  10   2   3     1935.00     1911.19     33.61 o 
  11   2   3      670.54      675.98     19.38 o 
  12   2   3      251.08      205.20     12.98 o 
  13   2   3     2676.27     2652.73     75.38 o 
  14   2   3        1.22      -15.07     12.10 o 
   0   3   3      448.17      350.99      7.91 o 
   1   3   3     1760.36     1651.53     18.73 o 
   2   3   3     4378.86     4494.13     50.68 o 
   3   3   3    17850.73    17378.71    204.53 o 
   4   3   3      133.88      179.68      4.94 o 
   5   3   3    15309.28    15291.75    185.61 o 
   6   3   3     3863.12     3736.05     47.51 o 
   7   3   3      127.61      116.48      5.14 o 
   8   3   3     2815.81     2877.89     41.04 o 
   9   3   3     7465.81     7399.54    110.82 o 
  10   3   3       75.88       78.63      6.68 o 
  11   3   3     6265.74     6259.36    119.56 o 
  12   3   3      746.21      729.23     24.55 o 
  13   3   3     1039.61     1042.55     38.25 o 
  14   3   3      359.24      355.68     26.25 o 
   1   4   3     6357.20     6037.48     64.16 o 
   2   4   3      638.39      590.75      8.77 o 
   3   4   3       39.68       41.87      3.31 o 
   4   4   3     2005.52     1991.69     24.93 o 
   5   4   3     4151.07     4132.40     50.87 o 
   6   4   3      565.34      572.47     10.81 o 
   7   4   3     9341.93     9142.44    117.68 o 
   8   4   3      218.88      228.83      7.53 o 
   9   4   3     1520.42     1530.40     27.92 o 
  10   4   3      857.11      893.80     21.87 o 
  11   4   3       42.84       43.62      8.18 o 
  12   4   3      302.79      321.84     17.01 o 
  13   4   3     2239.21     2218.65     66.36 o 
  14   4   3       51.00       43.49     20.58 o 
   0   5   3     3890.52     3933.15     64.04 o 
   1   5   3     3189.37     3097.04     35.73 o 
   2   5   3     1663.67     1699.80     20.69 o 
   3   5   3    15914.77    15865.12    175.23 o 
   4   5   3      472.35      500.23      9.16 o 
   5   5   3     5729.80     5647.92     66.19 o 
   6   5   3     1726.47     1760.84     24.42 o 
   7   5   3      717.60      694.01     13.70 o 
   8   5   3      762.30      748.96     15.52 o 
   9   5   3     4701.60     4749.78     77.40 o 
  10   5   3      227.31      217.77     11.33 o 
  11   5   3     5527.25     5700.64    117.86 o 
  12   5   3      321.34      345.77     19.61 o 
  13   5   3     1348.71     1298.59     53.94 o 
   1   6   3     5267.63     5058.96     57.07 o 
   2   6   3      736.89      727.38     11.34 o 
   3   6   3       94.81       80.21      4.28 o 
   4   6   3     1342.99     1419.43     19.31 o 
   5   6   3     3215.11     3282.64     40.42 o 
   6   6   3      270.14      301.33      8.81 o 
   7   6   3     6900.62     6810.56     98.03 o 
   8   6   3      195.61      202.26      9.24 o 
   9   6   3      760.53      806.96     20.34 o 
  10   6   3      774.79      793.93     23.26 o 
  11   6   3      183.46      163.46     16.68 o 
  12   6   3      251.33      280.91     18.83 o 
  13   6   3     2063.46     2038.81     64.39 o 
   0   7   3      800.35      762.07     16.96 o 
   1   7   3      879.57      872.43     13.32 o 
   2   7   3     1192.65     1257.85     17.82 o 
   3   7   3     8787.04     8992.58    103.27 o 
   4   7   3        6.50        1.10      3.82 o 
   5   7   3     8367.61     8166.02    101.25 o 
   6   7   3     1572.95     1608.17     26.25 o 
   7   7   3        1.97        3.22      5.64 o 
   8   7   3     1491.27     1519.26     30.08 o 
   9   7   3     3477.03     3404.26     66.32 o 
  10   7   3      106.54      102.24     11.09 o 
  11   7   3     3318.79     3391.33     81.71 o 
  12   7   3      475.82      489.85     27.36 o 
   1   8   3    11293.53    11400.38    128.80 o 
   2   8   3     1252.89     1278.20     18.80 o 
   3   8   3     1352.66     1364.21     20.09 o 
   4   8   3     2222.16     2304.06     33.50 o 
   5   8   3     2658.30     2588.36     40.02 o 
   6   8   3      590.18      622.24     16.56 o 
   7   8   3     9688.61     9402.90    158.50 o 
   8   8   3      194.53      198.46     11.50 o 
   9   8   3     1734.70     1629.26     37.15 o 
  10   8   3     1512.19     1502.36     40.50 o 
  11   8   3      230.14      221.37     18.83 o 
  12   8   3      547.99      554.03     30.39 o 
   0   9   3     1498.60     1567.38     32.80 o 
   1   9   3      860.23      878.18     16.75 o 
   2   9   3      232.29      236.91      8.61 o 
   3   9   3     3920.97     3835.29     56.56 o 
   4   9   3      479.26      471.37     13.75 o 
   5   9   3     1891.62     1785.79     34.03 o 
   6   9   3      227.29      213.78     10.72 o 
   7   9   3       23.85       29.93      8.20 o 
   8   9   3      147.08      148.44     12.05 o 
   9   9   3      707.48      758.93     26.32 o 
  10   9   3      254.66      207.61     16.89 o 
  11   9   3      963.07      916.49     36.78 o 
   1  10   3     8511.25     8437.07    123.70 o 
   2  10   3     2434.21     2390.25     39.96 o 
   3  10   3      237.53      215.62      9.88 o 
   4  10   3      817.90      790.24     19.75 o 
   5  10   3     2138.32     2149.15     42.44 o 
   6  10   3        6.37       -0.01      7.76 o 
   7  10   3     4139.21     3935.76     77.18 o 
   8  10   3        3.13       12.04      9.70 o 
   9  10   3      992.53      991.88     31.56 o 
  10  10   3      507.50      437.64     24.26 o 
   0  11   3     1379.28     1429.74     41.60 o 
   1  11   3     1081.76     1077.66     25.54 o 
   2  11   3      609.41      635.32     18.72 o 
   3  11   3     5982.32     5874.81     98.43 o 
   4  11   3      121.14       95.27     10.38 o 
   5  11   3     3773.21     3640.15     68.27 o 
   6  11   3      632.48      646.60     23.16 o 
   7  11   3        1.73       -0.45     10.53 o 
   8  11   3      563.91      567.63     26.25 o 
   9  11   3     1640.43     1661.54     48.37 o 
   1  12   3     1608.68     1600.39     35.44 o 
   2  12   3       75.54       68.13      9.75 o 
   3  12   3      239.42      233.81     12.82 o 
   4  12   3      715.05      732.11     24.03 o 
   5  12   3      991.53     1046.83     30.14 o 
   6  12   3      345.35      338.38     19.82 o 
   7  12   3     3208.55     3113.30     75.75 o 
   8  12   3      155.13      171.58     18.00 o 
   0  13   3      235.08      224.60     23.75 o 
   1  13   3      353.00      334.13     17.59 o 
   2  13   3      535.66      505.20     19.54 o 
   3  13   3     2828.51     2770.33     59.33 o 
   4  13   3       12.39        3.60     10.76 o 
   5  13   3     2205.44     2176.69     54.17 o 
   6  13   3      792.53      794.57     32.43 o 
   1  14   3     1504.69     1516.54     43.16 o 
   2  14   3      243.58      234.74     16.13 o 
   3  14   3       43.91       40.66     11.59 o 
   0   0   4    46502.41    48544.14   1051.25 o 
   1   0   4     9789.01    10022.79    150.41 o 
   2   0   4    11939.58    11969.64    188.59 o 
   3   0   4    15766.65    16272.06    320.00 o 
   4   0   4     4115.95     4299.32     88.11 o 
   5   0   4     4145.38     4266.73     81.33 o 
   6   0   4    14191.52    13251.07    247.56 o 
   7   0   4      193.80      203.29      9.76 o 
   8   0   4     7632.21     7296.42    145.46 o 
   9   0   4     1363.77     1356.46     36.82 o 
  10   0   4     1533.48     1556.24     43.70 o 
  11   0   4     2427.67     2470.14     71.32 o 
  12   0   4     2214.35     2426.29     77.52 o 
  13   0   4      648.23      688.92     58.65 o 
  14   0   4     5459.47     5411.45    215.58 o 
   1   1   4     8830.19     8704.59     91.39 o 
   2   1   4    10460.22    10140.97    113.67 o 
   3   1   4       45.63       35.41      3.32 o 
   4   1   4     5198.93     5046.50     70.29 o 
   5   1   4      520.85      512.83     11.68 o 
   6   1   4      756.63      728.75     14.99 o 
   7   1   4     2959.64     2955.33     46.01 o 
   8   1   4     1456.81     1433.11     25.06 o 
   9   1   4      848.22      830.44     18.63 o 
  10   1   4     3492.69     3609.00     64.71 o 
  11   1   4      135.04      101.74      9.53 o 
  12   1   4     1920.27     1877.84     50.46 o 
  13   1   4      952.19      995.62     36.51 o 
  14   1   4        3.29        6.21     13.05 o 
   0   2   4     8264.93     7627.51    119.32 o 
   1   2   4      860.63      864.58     11.33 o 
   2   2   4     4949.65     4907.71     55.82 o 
   3   2   4     2848.11     2730.28     35.81 o 
   4   2   4      581.13      613.81     10.89 o 
   5   2   4     4937.86     4995.01     67.06 o 
   6   2   4     8891.40     8704.49    117.27 o 
   7   2   4       51.79       45.63      5.07 o 
   8   2   4     3899.98     3970.29     64.70 o 
   9   2   4     3672.06     3501.47     59.37 o 
  10   2   4       38.08       31.61      6.36 o 
  11   2   4     1499.10     1509.15     34.19 o 
  12   2   4     2128.83     2093.47     54.32 o 
  13   2   4       13.81       17.00     11.32 o 
  14   2   4     2365.25     2282.00     76.44 o 
   1   3   4     4867.40     4730.60     52.25 o 
   2   3   4     9156.15     8969.15    102.78 o 
   3   3   4      352.29      352.20      6.96 o 
   4   3   4    15804.42    15798.53    198.40 o 
   5   3   4     1504.81     1499.39     21.43 o 
   6   3   4     4348.11     4441.85     60.51 o 
   7   3   4     8380.79     8388.49    113.51 o 
   8   3   4     3186.40     3164.04     47.77 o 
   9   3   4     1685.34     1752.72     32.44 o 
  10   3   4     6007.51     6152.74    111.20 o 
  11   3   4      517.02      487.63     19.25 o 
  12   3   4     1874.54     1948.39     52.76 o 
  13   3   4     1499.49     1483.05     50.39 o 
  14   3   4        0.79       15.77     13.64 o 
   0   4   4     7267.89     7182.33    112.97 o 
   1   4   4     3598.07     3739.24     41.28 o 
   2   4   4     5512.90     5604.84     63.13 o 
   3   4   4     4113.65     3885.55     46.29 o 
   4   4   4       94.37      107.85      4.36 o 
   5   4   4      817.39      840.48     13.45 o 
   6   4   4     6812.27     6664.33     87.19 o 
   7   4   4        0.76        6.48      4.02 o 
   8   4   4     3785.52     3836.87     57.93 o 
   9   4   4     1857.91     1861.92     35.50 o 
  10   4   4      119.34      112.88     10.26 o 
  11   4   4     2254.91     2271.47     49.80 o 
  12   4   4      993.11     1011.07     39.83 o 
  13   4   4      651.75      607.23     33.55 o 
   1   5   4     7842.34     7780.04     84.55 o 
   2   5   4     8764.92     8852.53     99.70 o 
   3   5   4      963.74     1013.64     14.68 o 
   4   5   4    10627.90    10382.41    122.88 o 
   5   5   4     2973.50     3002.19     37.21 o 
   6   5   4     2098.25     2048.14     29.34 o 
   7   5   4     2749.78     2745.14     41.92 o 
   8   5   4     2500.26     2444.61     40.77 o 
   9   5   4     1213.64     1186.74     25.16 o 
  10   5   4     4218.36     4212.55     82.43 o 
  11   5   4       17.49       14.68      8.97 o 
  12   5   4     1422.09     1426.93     44.00 o 
  13   5   4     1822.00     1719.74     64.03 o 
   0   6   4     5556.53     5624.43     87.11 o 
   1   6   4     2337.69     2332.56     29.05 o 
   2   6   4     3307.11     3254.11     38.82 o 
   3   6   4     3055.47     3067.84     36.88 o 
   4   6   4      304.09      315.01      8.20 o 
   5   6   4      795.99      811.36     14.81 o 
   6   6   4     4972.13     4989.06     70.88 o 
   7   6   4        0.05        5.03      5.42 o 
   8   6   4     2533.44     2586.98     48.44 o 
   9   6   4     1622.30     1569.39     31.98 o 
  10   6   4       16.17       12.71      8.29 o 
  11   6   4     1545.74     1541.04     46.59 o 
  12   6   4     1196.19     1198.91     42.32 o 
  13   6   4      265.84      298.88     24.04 o 
   1   7   4     3001.08     3038.21     37.06 o 
   2   7   4     4964.82     4974.81     58.04 o 
   3   7   4      512.93      526.75     10.47 o 
   4   7   4     7214.31     7233.46     90.93 o 
   5   7   4      557.36      561.54     12.93 o 
   6   7   4     1944.89     1963.86     34.62 o 
   7   7   4     4541.56     4517.72     76.21 o 
   8   7   4     1384.34     1446.13     31.56 o 
   9   7   4     1050.42     1052.38     27.75 o 
  10   7   4     3567.56     3504.55     73.01 o 
  11   7   4      316.67      292.70     18.56 o 
  12   7   4     1496.66     1516.32     51.74 o 
   0   8   4     9508.96     9429.21    152.45 o 
   1   8   4      835.05      827.75     14.75 o 
   2   8   4     4056.66     4116.40     51.67 o 
   3   8   4     3228.86     3208.90     44.29 o 
   4   8   4      658.35      692.33     16.05 o 
   5   8   4     3841.92     3748.97     60.61 o 
   6   8   4     6303.30     6254.38    103.93 o 
   7   8   4      146.09      114.43      9.90 o 
   8   8   4     4201.24     4136.04     77.62 o 
   9   8   4     2211.69     2231.19     48.26 o 
  10   8   4      259.84      219.95     14.86 o 
  11   8   4     1311.19     1377.89     48.45 o 
   1   9   4     2504.51     2522.93     38.39 o 
   2   9   4     2936.39     2954.34     46.59 o 
   3   9   4       43.38       45.32      6.87 o 
   4   9   4     1592.04     1589.33     30.53 o 
   5   9   4      245.69      252.25     11.16 o 
   6   9   4       93.94       77.82     10.30 o 
   7   9   4      939.88      934.85     25.76 o 
   8   9   4      592.70      581.45     23.64 o 
   9   9   4      270.35      293.83     17.10 o 
  10   9   4     1418.93     1417.29     44.17 o 
  11   9   4       80.07       61.37     17.10 o 
   0  10   4     7211.40     7030.83    147.17 o 
   1  10   4     1630.34     1608.84     34.40 o 
   2  10   4     2058.09     1971.47     37.33 o 
   3  10   4     3253.54     3213.16     56.98 o 
   4  10   4      872.76      919.88     22.98 o 
   5  10   4      994.51      979.89     24.76 o 
   6  10   4     3525.63     3463.27     66.46 o 
   7  10   4       31.97       21.74      9.87 o 
   8  10   4     2144.13     2128.26     51.45 o 
   9  10   4      551.83      604.90     24.77 o 
  10  10   4      282.85      258.67     19.96 o 
   1  11   4     2611.77     2530.67     48.62 o 
   2  11   4     3542.87     3472.78     62.02 o 
   3  11   4       45.81       48.76      9.59 o 
   4  11   4     4092.63     4171.62     77.41 o 
   5  11   4      533.09      489.36     20.15 o 
   6  11   4      805.17      824.32     31.06 o 
   7  11   4     1806.87     1844.03     56.40 o 
   8  11   4      687.97      674.11     27.44 o 
   9  11   4      650.89      629.11     29.89 o 
   0  12   4     1714.68     1664.53     62.21 o 
   1  12   4      216.27      204.77     13.98 o 
   2  12   4     1100.05     1130.36     30.02 o 
   3  12   4      741.15      721.37     24.39 o 
   4  12   4       40.95       36.95      9.30 o 
   5  12   4      887.71      819.18     29.02 o 
   6  12   4     2170.75     2192.43     56.95 o 
   7  12   4        3.88       -2.57     12.71 o 
   1  13   4      870.83      880.84     30.21 o 
   2  13   4     1369.50     1297.16     35.68 o 
   3  13   4        7.48       19.78     10.87 o 
   4  13   4     2959.86     2907.52     66.93 o 
   5  13   4      487.18      503.04     24.19 o 
   0  14   4     1706.53     1712.77     68.79 o 
   1  14   4      491.01      494.30     23.79 o 
   2  14   4      982.70     1006.55     31.68 o 
   1   0   5     9878.51     9628.86    149.81 o 
   2   0   5    14577.21    14021.21    227.85 o 
   3   0   5      187.07      201.63      9.15 o 
   4   0   5    11803.42    11636.67    245.21 o 
   5   0   5     4397.14     4215.50     77.64 o 
   6   0   5      730.89      760.87     21.22 o 
   7   0   5     8896.47     8775.48    183.35 o 
   8   0   5     1506.43     1484.87     41.75 o 
   9   0   5     3562.74     3465.78     89.84 o 
  10   0   5     5606.13     5742.15    154.17 o 
  11   0   5      358.68      368.59     18.49 o 
  12   0   5     3314.30     3559.33    113.94 o 
  13   0   5     2229.06     2118.67     91.71 o 
   0   1   5     8683.73     8529.19    139.79 o 
   1   1   5      271.68      268.58      5.64 o 
   2   1   5     1120.68     1097.08     14.34 o 
   3   1   5     4422.44     4284.08     53.47 o 
   4   1   5      495.08      458.13     10.09 o 
   5   1   5     1545.56     1480.98     23.19 o 
   6   1   5     4804.60     4882.04     71.52 o 
   7   1   5       36.63       31.93      5.76 o 
   8   1   5     3883.06     3796.76     67.18 o 
   9   1   5     1743.48     1760.32     38.16 o 
  10   1   5        2.81       -3.04      7.49 o 
  11   1   5     2860.99     2915.73     60.08 o 
  12   1   5      983.83     1017.76     33.85 o 
  13   1   5       85.21       62.81     12.74 o 
   1   2   5     4339.93     4177.52     47.97 o 
   2   2   5     2539.64     2540.79     30.43 o 
   3   2   5      122.69      115.30      4.51 o 
   4   2   5     7467.61     7382.21     98.67 o 
   5   2   5     2089.68     2090.94     30.75 o 
   6   2   5     1696.24     1709.59     28.33 o 
   7   2   5     3726.57     3678.59     61.81 o 
   8   2   5     1754.79     1757.29     34.32 o 
   9   2   5     1209.32     1189.69     29.15 o 
  10   2   5     5007.57     5029.95    100.74 o 
  11   2   5      520.01      502.54     20.56 o 
  12   2   5      721.28      772.26     35.20 o 
  13   2   5     1343.40     1333.65     48.17 o 
   0   3   5    13921.12    14016.00    211.21 o 
   1   3   5     1527.19     1550.89     20.05 o 
   2   3   5     4209.51     4231.76     49.29 o 
   3   3   5    11460.23    11502.35    138.39 o 
   4   3   5       52.44       47.76      4.14 o 
   5   3   5     4719.55     4861.20     66.72 o 
   6   3   5     6118.41     6119.96     84.28 o 
   7   3   5       20.76       23.32      5.95 o 
   8   3   5     6968.36     6755.92    113.57 o 
   9   3   5     1833.09     1821.82     39.86 o 
  10   3   5       33.50       44.15      8.81 o 
  11   3   5     3716.69     3735.72     93.16 o 
  12   3   5     1707.59     1761.63     60.23 o 
  13   3   5      185.16      150.74     15.98 o 
   1   4   5     7130.60     7108.77     78.97 o 
   2   4   5     8546.23     8597.72     98.55 o 
   3   4   5      365.98      392.36      8.10 o 
   4   4   5     5349.05     5267.13     65.25 o 
   5   4   5     1104.78     1062.01     18.48 o 
   6   4   5      429.38      427.78     10.70 o 
   7   4   5     2379.58     2330.19     41.59 o 
   8   4   5       64.07       40.45      6.71 o 
   9   4   5     1642.67     1618.29     35.12 o 
  10   4   5     2240.07     2191.90     49.03 o 
  11   4   5       64.62       60.47     12.82 o 
  12   4   5     1602.96     1613.65     55.57 o 
  13   4   5      934.61      963.10     48.07 o 
   0   5   5    23014.42    22724.18    381.04 o 
   1   5   5     1664.72     1708.28     21.31 o 
   2   5   5     2719.47     2687.36     33.00 o 
   3   5   5     8206.63     8197.56     95.07 o 
   4   5   5     2141.54     2109.06     26.56 o 
   5   5   5     2460.03     2454.81     36.70 o 
   6   5   5     2497.64     2448.77     39.61 o 
   7   5   5       10.21       14.88      5.79 o 
   8   5   5     2460.09     2354.73     47.66 o 
   9   5   5     1196.20     1189.11     31.32 o 
  10   5   5      365.97      329.56     13.54 o 
  11   5   5     2728.48     2845.49     67.62 o 
  12   5   5      942.55     1008.92     37.75 o 
  13   5   5       48.61       34.98     19.37 o 
   1   6   5     3725.88     3647.27     42.19 o 
   2   6   5     4961.96     4935.70     57.64 o 
   3   6   5       76.08       69.83      4.95 o 
   4   6   5     4042.22     3887.08     51.66 o 
   5   6   5     1025.12     1096.54     20.73 o 
   6   6   5      288.14      292.81     10.71 o 
   7   6   5     1716.50     1752.49     35.65 o 
   8   6   5      278.17      304.93     13.08 o 
   9   6   5      876.13      857.09     22.59 o 
  10   6   5     2116.88     2031.04     48.68 o 
  11   6   5      220.22      197.57     16.05 o 
  12   6   5     1003.84      940.58     43.90 o 
   0   7   5     4965.44     5150.06     95.19 o 
   1   7   5      706.48      725.31     12.63 o 
   2   7   5     2082.13     2094.29     29.06 o 
   3   7   5     4921.58     4898.94     64.05 o 
   4   7   5        8.39        8.50      5.06 o 
   5   7   5     2269.26     2392.09     42.77 o 
   6   7   5     3907.14     3748.18     63.54 o 
   7   7   5        9.80        9.77      6.75 o 
   8   7   5     4685.16     4646.78     88.89 o 
   9   7   5     1304.13     1324.72     32.69 o 
  10   7   5        2.18        3.35      8.56 o 
  11   7   5     2521.29     2525.59     67.99 o 
  12   7   5     1087.15     1071.03     44.84 o 
   1   8   5     3823.23     3900.69     54.27 o 
   2   8   5     2104.39     2226.97     34.55 o 
   3   8   5      167.32      183.66      9.01 o 
   4   8   5     5987.51     6004.66     91.73 o 
   5   8   5     2011.89     2021.40     37.89 o 
   6   8   5     1412.73     1328.73     29.18 o 
   7   8   5     4104.62     4107.95     75.43 o 
   8   8   5     1451.35     1494.89     34.89 o 
   9   8   5     1515.77     1512.43     39.87 o 
  10   8   5     4293.33     4363.39     98.09 o 
  11   8   5      255.71      260.50     19.60 o 
   0   9   5     2393.54     2428.01     57.44 o 
   1   9   5      123.61      105.25      7.98 o 
   2   9   5      406.31      408.71     14.01 o 
   3   9   5     1283.19     1281.99     27.59 o 
   4   9   5      290.12      328.63     13.37 o 
   5   9   5      455.74      511.59     18.30 o 
   6   9   5     1832.48     1826.31     39.18 o 
   7   9   5       54.86       41.05      9.27 o 
   8   9   5     1514.27     1521.40     39.46 o 
   9   9   5      940.71      945.79     32.16 o 
  10   9   5        2.92        1.30     11.79 o 
   1  10   5     2260.00     2268.60     43.43 o 
   2  10   5     3349.24     3330.03     62.31 o 
   3  10   5       59.52       69.44      9.34 o 
   4  10   5     2990.48     3003.86     58.52 o 
   5  10   5     1253.83     1338.61     32.45 o 
   6  10   5      176.25      178.18     12.36 o 
   7  10   5     2534.63     2603.53     59.80 o 
   8  10   5      542.71      526.81     23.83 o 
   9  10   5      990.22     1054.65     34.53 o 
   0  11   5     4248.65     4177.59    118.80 o 
   1  11   5      456.75      428.59     17.12 o 
   2  11   5     1061.70     1044.58     28.56 o 
   3  11   5     2915.92     3041.72     61.12 o 
   4  11   5      207.57      225.17     15.49 o 
   5  11   5     1490.78     1527.95     39.94 o 
   6  11   5     2139.49     2115.71     51.90 o 
   7  11   5        7.99       12.54     11.58 o 
   8  11   5     2188.68     2149.88     58.98 o 
   1  12   5     1341.06     1321.03     38.04 o 
   2  12   5      922.64      971.03     31.45 o 
   3  12   5       58.23       76.02     11.99 o 
   4  12   5     1727.88     1810.58     47.09 o 
   5  12   5      407.95      334.14     19.04 o 
   6  12   5      477.25      487.01     23.56 o 
   0  13   5     2938.34     2970.93     99.76 o 
   1  13   5      384.37      386.06     24.60 o 
   2  13   5      828.63      809.97     29.19 o 
   3  13   5     2009.36     1989.56     53.97 o 
   4  13   5       64.21       75.56     14.46 o 
   0   0   6     8368.70     8202.66    200.32 o 
   1   0   6     5295.74     5219.83     87.81 o 
   2   0   6     4817.00     4949.48     83.78 o 
   3   0   6    17328.11    17422.16    303.33 o 
   4   0   6       54.24       66.15      6.00 o 
   5   0   6     3745.79     3830.65     82.15 o 
   6   0   6     3504.86     3788.15     84.05 o 
   7   0   6        7.99        1.34      8.14 o 
   8   0   6     4651.69     4560.38    124.83 o 
   9   0   6     2351.60     2294.96     72.07 o 
  10   0   6       62.32       51.93     11.75 o 
  11   0   6     5406.90     5364.09    178.67 o 
  12   0   6      648.43      684.17     38.14 o 
  13   0   6     1750.96     1775.45     78.67 o 
   1   1   6     4660.53     4516.02     52.77 o 
   2   1   6     1188.89     1171.98     16.78 o 
   3   1   6      183.31      197.68      5.91 o 
   4   1   6     1998.96     2039.11     29.39 o 
   5   1   6     4088.41     4077.37     60.16 o 
   6   1   6     1061.32     1101.29     21.76 o 
   7   1   6     2273.57     2290.82     43.85 o 
   8   1   6      135.26      154.27     10.74 o 
   9   1   6     1545.36     1511.31     35.50 o 
  10   1   6     1099.10     1048.50     29.71 o 
  11   1   6       39.65       35.28      9.86 o 
  12   1   6      137.36      124.88     15.82 o 
  13   1   6     1961.96     1875.69     59.07 o 
   0   2   6     3966.28     4012.98     67.57 o 
   1   2   6      482.32      456.71      8.59 o 
   2   2   6      807.88      823.24     13.02 o 
   3   2   6     5349.35     5145.91     63.56 o 
   4   2   6      234.25      241.45      7.44 o 
   5   2   6     4949.20     4857.44     75.36 o 
   6   2   6     1127.14     1094.43     23.20 o 
   7   2   6        0.04       -1.67      6.42 o 
   8   2   6     1401.88     1393.78     33.06 o 
   9   2   6     3776.57     3650.76     73.68 o 
  10   2   6       14.21        2.14      8.56 o 
  11   2   6     2490.52     2435.93     62.25 o 
  12   2   6      509.09      496.38     25.68 o 
  13   2   6       86.79       83.57     17.87 o 
   1   3   6     6824.50     6806.32     79.20 o 
   2   3   6     4697.35     4851.01     56.96 o 
   3   3   6     2650.81     2874.56     37.96 o 
   4   3   6     2688.47     2697.39     38.47 o 
   5   3   6     3509.28     3636.97     53.99 o 
   6   3   6      398.07      426.88     13.00 o 
   7   3   6     7400.11     7315.91    131.13 o 
   8   3   6      242.73      259.54     13.20 o 
   9   3   6     2552.24     2476.83     53.58 o 
  10   3   6     2448.51     2449.10     61.85 o 
  11   3   6      417.81      365.96     22.57 o 
  12   3   6     1317.28     1242.65     45.15 o 
   0   4   6     3328.79     3295.94     54.48 o 
   1   4   6     1188.07     1213.94     17.67 o 
   2   4   6      233.40      255.74      6.88 o 
   3   4   6     5826.47     5701.45     71.63 o 
   4   4   6      559.11      565.88     12.21 o 
   5   4   6     3210.90     3224.85     50.05 o 
   6   4   6     1006.65      975.00     22.45 o 
   7   4   6       33.28       29.59      6.63 o 
   8   4   6     1798.62     1800.03     39.23 o 
   9   4   6     1563.15     1538.46     40.21 o 
  10   4   6      287.04      278.82     17.22 o 
  11   4   6     2013.43     1984.29     59.59 o 
  12   4   6      396.41      376.89     24.14 o 
   1   5   6     8095.31     7977.93     95.20 o 
   2   5   6     2755.84     2852.26     36.29 o 
   3   5   6      404.15      417.40     10.24 o 
   4   5   6     1527.47     1545.56     25.20 o 
   5   5   6     3903.69     3825.77     64.70 o 
   6   5   6      159.51      155.71      8.65 o 
   7   5   6     2822.33     2836.29     52.37 o 
   8   5   6      404.25      387.12     15.97 o 
   9   5   6     1490.80     1446.50     37.37 o 
  10   5   6     2581.13     2467.91     60.00 o 
  11   5   6       49.00       39.48     13.67 o 
  12   5   6     1019.24     1059.93     40.48 o 
   0   6   6     2229.62     2193.92     39.76 o 
   1   6   6      790.27      818.71     14.07 o 
   2   6   6      169.74      152.24      6.71 o 
   3   6   6     4163.45     4171.72     57.30 o 
   4   6   6      309.39      324.58     10.53 o 
   5   6   6     2180.42     2312.57     40.20 o 
   6   6   6      764.50      826.52     20.59 o 
   7   6   6        1.48        8.86      6.30 o 
   8   6   6     1109.53     1141.51     28.51 o 
   9   6   6     1566.72     1541.82     40.53 o 
  10   6   6       55.44       46.63     12.39 o 
  11   6   6     1613.66     1577.38     47.99 o 
   1   7   6     3163.55     3218.69     46.68 o 
   2   7   6     2040.86     2013.51     32.13 o 
   3   7   6     1248.68     1233.34     23.71 o 
   4   7   6     1886.50     1918.90     36.70 o 
   5   7   6     2069.99     2170.18     39.91 o 
   6   7   6      504.79      537.37     16.92 o 
   7   7   6     4448.52     4456.47     82.97 o 
   8   7   6       96.18       86.64      9.06 o 
   9   7   6     1613.32     1639.51     41.70 o 
  10   7   6     1232.25     1273.99     40.12 o 
  11   7   6      221.65      200.90     15.95 o 
   0   8   6     4179.72     4419.41     95.85 o 
   1   8   6      769.98      813.79     19.56 o 
   2   8   6     1367.52     1375.72     27.13 o 
   3   8   6     5156.55     5193.03     85.74 o 
   4   8   6       18.84       14.55      7.42 o 
   5   8   6     3826.75     3813.05     68.30 o 
   6   8   6     1457.94     1461.84     33.15 o 
   7   8   6        2.95       -0.85      7.75 o 
   8   8   6     1785.43     1702.42     43.12 o 
   9   8   6     2864.73     2816.71     65.18 o 
  10   8   6       53.16       25.09     14.09 o 
   1   9   6     1783.18     1814.36     37.73 o 
   2   9   6      306.00      309.10     12.76 o 
   3   9   6       11.50        8.49      7.57 o 
   4   9   6      735.26      725.48     21.61 o 
   5   9   6     1595.03     1567.41     35.49 o 
   6   9   6      390.87      420.43     16.94 o 
   7   9   6      879.84      924.10     26.64 o 
   8   9   6       85.08       71.16     12.71 o 
   9   9   6      552.32      524.04     31.35 o 
   0  10   6     2052.09     2155.75     67.63 o 
   1  10   6     1379.60     1371.82     32.55 o 
   2  10   6      924.49      931.94     26.03 o 
   3  10   6     4535.93     4545.96     88.97 o 
   4  10   6        3.36       15.41      9.85 o 
   5  10   6     1024.61     1032.82     30.23 o 
   6  10   6      978.21      985.33     27.50 o 
   7  10   6       10.49       -7.61     10.40 o 
   8  10   6     1345.89     1343.80     40.70 o 
   1  11   6     2909.27     2912.38     61.03 o 
   2  11   6     1110.39     1183.22     33.14 o 
   3  11   6      241.03      211.01     16.37 o 
   4  11   6     1349.75     1290.91     38.91 o 
   5  11   6     1514.14     1504.31     42.23 o 
   6  11   6      474.15      499.94     22.11 o 
   7  11   6     2040.18     1984.24     53.02 o 
   0  12   6     1053.87     1069.27     47.95 o 
   1  12   6      112.47       72.91     11.96 o 
   2  12   6      118.17      109.03     14.33 o 
   3  12   6     1391.63     1434.27     44.20 o 
   4  12   6      145.83      155.72     16.73 o 
   5  12   6     1532.89     1486.07     46.33 o 
   1  13   6     1472.50     1496.24     46.56 o 
   1   0   7     4268.45     4453.79     78.94 o 
   2   0   7    13265.69    13572.44    237.99 o 
   3   0   7      324.05      376.02     13.39 o 
   4   0   7    12405.78    12646.11    228.82 o 
   5   0   7     1216.08     1169.72     32.33 o 
   6   0   7     1321.76     1235.69     34.54 o 
   7   0   7     3443.51     3437.17     93.77 o 
   8   0   7      193.68      201.33     16.82 o 
   9   0   7      974.91      988.09     40.28 o 
  10   0   7     2706.08     2566.39     90.57 o 
  11   0   7       67.50       75.45     18.65 o 
  12   0   7     3966.25     3837.15    132.03 o 
   0   1   7     9662.97     9883.40    164.58 o 
   1   1   7      890.65      912.26     14.33 o 
   2   1   7     2824.06     2933.49     38.82 o 
   3   1   7      992.64      990.67     16.99 o 
   4   1   7      235.34      267.05      8.14 o 
   5   1   7      719.86      747.36     17.22 o 
   6   1   7     2575.29     2529.07     46.07 o 
   7   1   7        0.43        6.40      6.01 o 
   8   1   7     2175.14     2112.40     44.01 o 
   9   1   7      859.67      864.38     24.90 o 
  10   1   7      196.76      184.80     12.26 o 
  11   1   7      397.03      394.61     21.18 o 
  12   1   7      403.32      352.36     23.46 o 
   1   2   7     2003.33     1998.00     26.77 o 
   2   2   7     2027.56     2036.72     28.14 o 
   3   2   7       26.40       24.92      4.47 o 
   4   2   7     7043.69     7112.06     94.05 o 
   5   2   7      768.86      794.31     17.83 o 
   6   2   7     1310.22     1270.74     28.03 o 
   7   2   7      799.21      823.75     22.68 o 
   8   2   7     1281.93     1277.64     31.85 o 
   9   2   7      168.30      175.36     13.86 o 
  10   2   7     2834.14     2777.81     66.67 o 
  11   2   7       38.78       23.04     10.72 o 
  12   2   7     1159.07     1129.07     44.59 o 
   0   3   7     5554.59     5496.76     89.84 o 
   1   3   7     1599.59     1630.14     23.11 o 
   2   3   7     3475.08     3536.90     46.61 o 
   3   3   7     2296.17     2302.10     34.02 o 
   4   3   7       22.34       16.11      5.23 o 
   5   3   7     1245.57     1258.75     26.27 o 
   6   3   7     7865.19     7765.83    138.10 o 
   7   3   7        3.80       13.55      6.81 o 
   8   3   7     6093.06     6159.60    119.14 o 
   9   3   7     1164.86     1217.84     33.91 o 
  10   3   7       37.77       32.90     10.64 o 
  11   3   7      716.67      736.18     29.27 o 
  12   3   7      937.96      891.70     40.00 o 
   1   4   7     1039.25     1071.65     18.14 o 
   2   4   7     2145.40     2216.52     31.87 o 
   3   4   7      179.38      179.18      7.53 o 
   4   4   7     5466.09     5422.48     88.64 o 
   5   4   7      343.34      340.60     12.12 o 
   6   4   7      591.61      593.82     17.09 o 
   7   4   7     1701.45     1691.72     38.19 o 
   8   4   7     1280.23     1283.73     33.20 o 
   9   4   7      315.39      315.80     16.90 o 
  10   4   7     2563.49     2576.01     73.30 o 
  11   4   7       73.02       54.39     13.05 o 
   0   5   7     6408.38     6461.17    122.50 o 
   1   5   7      399.73      419.25     10.47 o 
   2   5   7     1720.99     1732.48     27.51 o 
   3   5   7     1016.49     1032.07     20.43 o 
   4   5   7      807.66      833.63     20.86 o 
   5   5   7     1864.74     1762.82     36.31 o 
   6   5   7     5759.90     5562.51     95.66 o 
   7   5   7        2.96        0.50      6.28 o 
   8   5   7     3104.34     3012.40     61.97 o 
   9   5   7     1882.62     1845.24     49.03 o 
  10   5   7       98.49       84.35     13.30 o 
  11   5   7      468.14      474.64     24.93 o 
   1   6   7      746.90      747.81     16.54 o 
   2   6   7     1821.66     1904.50     32.70 o 
   3   6   7       77.28       78.65      7.49 o 
   4   6   7     4046.69     4055.77     72.53 o 
   5   6   7      334.90      341.78     13.45 o 
   6   6   7      362.58      375.95     13.96 o 
   7   6   7     1077.23     1083.63     26.77 o 
   8   6   7     1035.38     1009.64     29.90 o 
   9   6   7      126.09      108.84     11.60 o 
  10   6   7     1931.84     1996.06     54.99 o 
   0   7   7     4347.06     4225.23     93.22 o 
   1   7   7      952.75      957.28     21.70 o 
   2   7   7     2376.81     2545.56     44.77 o 
   3   7   7     1457.06     1390.27     30.79 o 
   4   7   7        1.35       12.62      7.16 o 
   5   7   7      665.93      661.76     22.29 o 
   6   7   7     4053.27     3993.60     74.89 o 
   7   7   7        8.02       13.25      8.34 o 
   8   7   7     3554.32     3659.46     76.89 o 
   9   7   7      556.93      530.77     24.22 o 
  10   7   7       84.43       96.38     13.26 o 
   1   8   7     2133.83     2105.60     42.34 o 
   2   8   7     3034.96     3079.52     58.32 o 
   3   8   7        2.40        2.94      7.78 o 
   4   8   7     6387.93     6284.53    117.17 o 
   5   8   7      726.18      726.38     22.63 o 
   6   8   7     1424.66     1458.14     35.14 o 
   7   8   7     1004.49      946.87     27.34 o 
   8   8   7      555.31      556.47     22.45 o 
   9   8   7      363.71      341.55     22.95 o 
   0   9   7     4003.07     4007.79    104.27 o 
   1   9   7      297.24      298.27     15.15 o 
   2   9   7     1016.66     1059.48     31.10 o 
   3   9   7      304.23      317.64     16.39 o 
   4   9   7      129.90      124.45     11.81 o 
   5   9   7      143.87      133.61     11.80 o 
   6   9   7      944.28      983.35     29.62 o 
   7   9   7        1.94       21.40     10.53 o 
   8   9   7      683.31      668.77     28.45 o 
   1  10   7      911.58      927.36     29.21 o 
   2  10   7     3614.49     3547.70     82.36 o 
   3  10   7       44.31       25.88     11.68 o 
   4  10   7     3610.16     3571.51     82.08 o 
   5  10   7      359.68      377.89     19.10 o 
   6  10   7      341.75      330.50     19.65 o 
   7  10   7     1027.11     1100.40     35.28 o 
   0  11   7     3976.59     3985.83    113.62 o 
   1  11   7      384.53      415.61     20.96 o 
   2  11   7     1537.37     1511.85     45.55 o 
   3  11   7      879.61      907.83     34.90 o 
   4  11   7       93.78       80.59     15.72 o 
   5  11   7      588.08      578.76     27.02 o 
   1  12   7      475.63      529.34     25.41 o 
   2  12   7      422.51      426.82     27.24 o 
   0   0   8      854.17      866.14     30.24 o 
   1   0   8     3179.74     3492.66     67.47 o 
   2   0   8      331.36      328.16     14.31 o 
   3   0   8    12064.29    12538.29    258.36 o 
   4   0   8      146.82      154.32     13.58 o 
   5   0   8     6521.51     6146.48    151.46 o 
   6   0   8     1732.91     1783.46     49.69 o 
   7   0   8       34.74       26.75      9.08 o 
   8   0   8     1317.56     1307.80     42.92 o 
   9   0   8     4266.97     4177.50    122.32 o 
  10   0   8       17.52       27.95     18.11 o 
  11   0   8     5165.99     5192.92    165.63 o 
   1   1   8     4529.51     4691.19     64.40 o 
   2   1   8      187.21      180.11      7.94 o 
   3   1   8      213.02      201.66      9.08 o 
   4   1   8      743.75      741.88     20.42 o 
   5   1   8     2326.37     2363.72     44.57 o 
   6   1   8       46.51       32.16      6.69 o 
   7   1   8     5724.01     5546.62     99.38 o 
   8   1   8      145.37      118.33     10.32 o 
   9   1   8      837.76      827.11     26.16 o 
  10   1   8      506.85      472.59     24.90 o 
  11   1   8      149.18      103.11     13.33 o 
   0   2   8     1175.42     1207.10     29.23 o 
   1   2   8      860.93      907.11     17.35 o 
   2   2   8      156.83      158.62      7.35 o 
   3   2   8     5261.75     5483.57     83.72 o 
   4   2   8      362.56      371.56     13.03 o 
   5   2   8     4681.50     4635.51     83.78 o 
   6   2   8      489.94      518.30     16.07 o 
   7   2   8       78.06       68.13      8.43 o 
   8   2   8       98.78       82.60     10.11 o 
   9   2   8     3652.13     3603.15     88.62 o 
  10   2   8        1.33       -5.85     10.06 o 
  11   2   8     2430.25     2399.02     64.45 o 
   1   3   8     8061.19     8506.21    118.41 o 
   2   3   8      819.86      832.13     19.67 o 
   3   3   8      897.38      877.24     21.41 o 
   4   3   8     2183.73     2217.01     45.40 o 
   5   3   8     2798.81     2798.84     56.40 o 
   6   3   8       11.39       20.36      6.90 o 
   7   3   8     8369.88     8294.14    150.53 o 
   8   3   8       61.42       58.22     10.92 o 
   9   3   8     1617.73     1626.21     43.69 o 
  10   3   8      260.69      268.21     16.72 o 
  11   3   8      191.62      179.78     17.39 o 
   0   4   8      561.25      608.40     22.00 o 
   1   4   8     1859.92     1870.78     31.41 o 
   2   4   8      949.79      986.31     21.42 o 
   3   4   8     6914.59     7100.80    120.73 o 
   4   4   8      108.59      117.78      9.49 o 
   5   4   8     3440.56     3359.65     66.21 o 
   6   4   8      714.55      748.98     20.98 o 
   7   4   8        0.54       -6.73      7.17 o 
   8   4   8      445.99      402.90     19.48 o 
   9   4   8     1418.45     1430.19     40.34 o 
  10   4   8       17.48       10.38     11.12 o 
   1   5   8     8793.30     8858.54    136.65 o 
   2   5   8        6.69       10.75      6.37 o 
   3   5   8       87.03       84.23      8.09 o 
   4   5   8     2271.60     2273.35     48.40 o 
   5   5   8     2800.30     2697.59     54.74 o 
   6   5   8      305.79      287.98     13.29 o 
   7   5   8     4198.59     4178.08     80.97 o 
   8   5   8      265.25      257.56     16.06 o 
   9   5   8     1075.15     1101.74     34.51 o 
  10   5   8      392.35      401.99     22.36 o 
   0   6   8      289.70      331.05     17.86 o 
   1   6   8     1249.92     1216.06     28.96 o 
   2   6   8      386.59      376.67     14.68 o 
   3   6   8     4829.31     4799.58     88.97 o 
   4   6   8        3.29       -0.95      7.53 o 
   5   6   8     2369.54     2346.24     49.13 o 
   6   6   8      465.25      477.09     17.76 o 
   7   6   8       24.93       34.49      9.13 o 
   8   6   8      206.34      170.79     14.58 o 
   9   6   8     1520.51     1561.26     43.97 o 
   1   7   8     4412.92     4405.81     81.38 o 
   2   7   8      606.96      592.56     20.67 o 
   3   7   8      607.39      619.89     19.03 o 
   4   7   8      975.41      968.19     27.17 o 
   5   7   8     1695.74     1738.04     44.56 o 
   6   7   8        6.45        8.14      9.09 o 
   7   7   8     5707.06     5543.14    113.90 o 
   8   7   8       32.28       25.05     11.66 o 
   9   7   8     1154.21     1141.23     56.59 o 
   0   8   8     1131.26     1098.26     44.21 o 
   1   8   8      775.76      798.54     25.95 o 
   2   8   8      150.18      155.13     12.73 o 
   3   8   8     5073.94     5025.85    108.12 o 
   4   8   8      407.67      417.13     18.07 o 
   5   8   8     4471.51     4510.67     93.42 o 
   6   8   8      545.65      558.19     22.96 o 
   7   8   8       16.60       10.97     11.00 o 
   8   8   8      255.03      233.46     17.82 o 
   1   9   8     1544.46     1599.97     40.90 o 
   2   9   8       55.13       45.81     11.91 o 
   3   9   8       60.18       64.79     13.34 o 
   4   9   8      172.50      154.74     14.45 o 
   5   9   8     1117.30     1184.68     35.38 o 
   6   9   8       52.70       32.71     12.76 o 
   7   9   8     2374.78     2377.39     65.95 o 
   0  10   8      191.62      176.04     27.65 o 
   1  10   8      913.27      898.64     31.87 o 
   2  10   8      111.93       78.05     14.33 o 
   3  10   8     3955.71     4009.34     99.59 o 
   4  10   8       39.21       47.28     12.91 o 
   5  10   8     2102.09     2185.37     60.05 o 
   1  11   8     3133.10     3191.97     79.90 o 
   2  11   8      198.22      176.87     18.66 o 
   3  11   8      226.15      192.59     19.73 o 
   1   0   9       50.42       43.58      9.33 o 
   2   0   9     7170.79     6969.53    169.73 o 
   3   0   9     1257.48     1194.68     41.99 o 
   4   0   9    10168.29    10090.96    271.04 o 
   5   0   9       15.55       19.95     11.11 o 
   6   0   9     1453.06     1418.67     46.70 o 
   7   0   9      445.64      460.00     25.79 o 
   8   0   9     1586.34     1508.36     55.36 o 
   9   0   9       37.50       30.51     14.40 o 
  10   0   9     6112.73     5942.72    195.99 o 
   0   1   9     3960.55     3805.61     93.42 o 
   1   1   9       75.42       80.10      7.98 o 
   2   1   9     2401.71     2400.53     47.35 o 
   3   1   9       18.21        9.60      7.67 o 
   4   1   9      533.81      530.45     18.29 o 
   5   1   9      259.32      285.06     13.99 o 
   6   1   9     4466.75     4394.12     83.35 o 
   7   1   9        8.37       -2.10      7.38 o 
   8   1   9     2711.25     2710.99     60.88 o 
   9   1   9       10.91        8.45      8.75 o 
  10   1   9      127.38      118.11     15.08 o 
   1   2   9       48.94       32.66      7.37 o 
   2   2   9     3360.64     3486.79     65.45 o 
   3   2   9       10.63       10.92      7.46 o 
   4   2   9     5384.20     5364.12    102.34 o 
   5   2   9      169.62      158.17     10.85 o 
   6   2   9      773.31      785.19     23.00 o 
   7   2   9       34.71       26.89      8.62 o 
   8   2   9     1279.96     1228.04     34.04 o 
   9   2   9        3.44        9.00      9.49 o 
  10   2   9     3898.77     3839.56     96.19 o 
   0   3   9     8827.22     9103.45    218.34 o 
   1   3   9       75.76       60.83      7.47 o 
   2   3   9     4538.53     4491.99     82.05 o 
   3   3   9      286.38      314.26     14.22 o 
   4   3   9      447.59      443.91     17.06 o 
   5   3   9        1.26        8.87      7.77 o 
   6   3   9     5432.62     5406.83    101.72 o 
   7   3   9       42.81       28.67      8.96 o 
   8   3   9     4376.16     4244.45     92.12 o 
   9   3   9        0.19        8.19     10.84 o 
   1   4   9        7.56       17.02      6.96 o 
   2   4   9     5151.54     5200.85     97.33 o 
   3   4   9       10.41        5.80      8.01 o 
   4   4   9     4889.22     4866.61     93.80 o 
   5   4   9      213.65      229.02     12.63 o 
   6   4   9      827.37      816.40     23.84 o 
   7   4   9       33.56       24.81      9.16 o 
   8   4   9      263.94      260.32     18.66 o 
   9   4   9       31.50       18.09     10.55 o 
   0   5   9     9035.25     9276.14    240.85 o 
   1   5   9       30.59       30.56      7.64 o 
   2   5   9     3179.23     3088.25     69.40 o 
   3   5   9        4.64        4.05      8.20 o 
   4   5   9      876.11      864.98     27.40 o 
   5   5   9       35.45       31.63      9.63 o 
   6   5   9     3409.47     3417.15     73.00 o 
   7   5   9       48.56       26.97     10.90 o 
   8   5   9     2562.83     2544.64     63.07 o 
   9   5   9      198.23      175.19     15.36 o 
   1   6   9       16.08       19.57      7.89 o 
   2   6   9     3411.75     3369.44     69.06 o 
   3   6   9        6.74        7.62      9.32 o 
   4   6   9     3429.18     3368.14     76.87 o 
   5   6   9      119.14       96.52     12.40 o 
   6   6   9      427.14      418.18     19.12 o 
   7   6   9        3.43        7.56     10.85 o 
   8   6   9      486.38      456.06     24.21 o 
   0   7   9     4446.23     4531.37    132.22 o 
   1   7   9       38.63       41.40      9.50 o 
   2   7   9     2658.66     2652.85     59.35 o 
   3   7   9      185.66      178.96     15.97 o 
   4   7   9      230.62      230.38     15.77 o 
   5   7   9        7.18       31.15     11.49 o 
   6   7   9     3922.13     4007.72     95.97 o 
   7   7   9        3.86        9.26     12.07 o 
   1   8   9      161.72      175.82     18.26 o 
   2   8   9     2977.75     3029.48     72.14 o 
   3   8   9       86.16       58.53     11.32 o 
   4   8   9     5489.93     5483.61    126.16 o 
   5   8   9       94.41       71.94     13.03 o 
   6   8   9      990.83     1072.66     39.35 o 
   0   9   9     1431.07     1609.20     76.18 o 
   1   9   9       69.74       56.11     16.17 o 
   2   9   9      853.90      920.36     38.06 o 
   3   9   9        0.25       -7.01     11.21 o 
   4   9   9      269.40      280.63     21.33 o 
   1  10   9        1.61       -0.18     15.16 o 
   2  10   9     2568.34     2620.18     77.65 o 
   0   0  10      212.88      256.28     33.19 o 
   1   0  10     2207.83     2106.19     69.14 o 
   2   0  10        6.01       18.51     12.71 o 
   3   0  10     9551.91     9592.39    309.24 o 
   4   0  10      337.78      365.21     26.64 o 
   5   0  10     4133.94     4048.70    113.34 o 
   6   0  10       48.14       37.60     14.03 o 
   7   0  10      172.01      124.29     17.16 o 
   8   0  10       71.16       36.24     15.52 o 
   1   1  10     4825.89     5004.57    102.47 o 
   2   1  10      148.65      156.41     12.65 o 
   3   1  10       63.52       54.50     10.50 o 
   4   1  10       44.04       29.16      9.50 o 
   5   1  10      754.38      782.07     25.15 o 
   6   1  10       48.08       43.22      9.99 o 
   7   1  10     2234.19     2199.77     50.77 o 
   8   1  10       22.79       18.93     10.32 o 
   0   2  10        1.91       -7.81      9.42 o 
   1   2  10      792.23      798.90     25.32 o 
   2   2  10       80.57       67.35     10.48 o 
   3   2  10     4098.72     4232.48     92.84 o 
   4   2  10       15.76       -2.40      9.23 o 
   5   2  10     1751.15     1788.98     44.30 o 
   6   2  10       71.76       83.19     10.94 o 
   7   2  10        0.07        9.79      9.53 o 
   8   2  10      123.73      107.54     11.90 o 
   1   3  10     4760.04     4777.00    105.56 o 
   2   3  10       78.11       71.28     11.45 o 
   3   3  10      126.23      127.52     12.97 o 
   4   3  10      118.46      124.72     12.44 o 
   5   3  10     1718.82     1638.49     41.19 o 
   6   3  10       22.71       27.30     10.29 o 
   7   3  10     5297.71     5308.62    108.45 o 
   8   3  10       15.36       12.59     11.00 o 
   0   4  10        5.70        9.32     13.90 o 
   1   4  10      515.14      535.13     25.63 o 
   2   4  10       54.39       45.78     10.53 o 
   3   4  10     3390.23     3357.77     75.57 o 
   4   4  10        7.83       14.23     10.31 o 
   5   4  10     1952.59     1916.06     49.31 o 
   6   4  10       34.05       25.56     10.95 o 
   7   4  10        0.34       -7.12     10.81 o 
   1   5  10     2907.09     2824.88     73.77 o 
   2   5  10       63.34       65.56     11.38 o 
   3   5  10       19.31       24.97     10.65 o 
   4   5  10       74.17       67.89     12.77 o 
   5   5  10     1640.07     1694.44     47.52 o 
   6   5  10       37.50       37.26     11.55 o 
   7   5  10     4285.17     4417.40    109.35 o 
   0   6  10       24.18       38.18     16.91 o 
   1   6  10      428.32      461.91     22.03 o 
   2   6  10       55.69       46.53     11.65 o 
   3   6  10     2535.30     2621.61     68.16 o 
   4   6  10       11.33       15.82     11.95 o 
   5   6  10     1251.33     1241.67     41.32 o 
   6   6  10       37.00       38.10     12.46 o 
   1   7  10     3717.18     3647.75     92.17 o 
   2   7  10       24.06       23.08     11.27 o 
   3   7  10      135.51      136.15     15.21 o 
   4   7  10       42.02       52.61     14.66 o 
   5   7  10      948.88      969.54     38.99 o 
   0   8  10        5.80        1.56     18.43 o 
   1   8  10     1013.92     1064.01     40.59 o 
   2   8  10        4.13      -15.35     10.23 o 
   3   8  10     4649.37     4636.35    118.57 o 
   1   0  11      207.48      198.94     31.49 o 
   2   0  11     4742.15     4533.52    167.86 o 
   3   0  11      127.32      113.18     22.14 o 
   4   0  11     4158.67     4270.65    136.75 o 
   5   0  11       31.06       50.59     17.33 o 
   6   0  11     1388.91     1414.57     68.69 o 
   0   1  11     3542.16     3493.35    165.20 o 
   1   1  11       10.94        2.96     10.52 o 
   2   1  11      698.35      751.96     31.19 o 
   3   1  11      103.29       90.23     13.62 o 
   4   1  11      213.74      189.01     17.25 o 
   5   1  11      241.58      264.81     17.95 o 
   6   1  11     1701.99     1659.89     47.92 o 
   1   2  11       12.17        1.48     11.36 o 
   2   2  11     2417.40     2476.60     73.17 o 
   3   2  11      302.03      232.40     18.99 o 
   4   2  11     1770.10     1859.89     52.94 o 
   5   2  11       31.38       68.49     13.24 o 
   6   2  11      493.45      492.57     24.91 o 
   0   3  11     5455.67     5555.31    224.93 o 
   1   3  11        0.48       17.02     12.14 o 
   2   3  11     1728.09     1722.59     58.30 o 
   3   3  11        8.74        2.53     11.52 o 
   4   3  11      123.79      118.38     15.71 o 
   5   3  11      120.20      111.31     14.89 o 
   6   3  11     3003.64     3154.29     78.96 o 
   1   4  11       17.03       21.84     12.64 o 
   2   4  11     2006.59     2026.89     67.76 o 
   3   4  11       31.24       13.42     12.78 o 
   4   4  11     2663.91     2817.49     81.36 o 
   5   4  11      210.48      191.60     19.93 o 
   0   5  11     3641.70     4039.54    164.70 o 
   1   5  11      175.42      163.93     19.33 o 
   2   5  11     1355.07     1345.96     54.49 o 
   3   5  11      133.46       94.45     15.42 o 
   4   5  11       47.42       49.52     15.91 o 
   1   6  11       46.18       34.20     17.46 o 
   2   6  11     1543.32     1497.79     56.11 o 
   3   6  11        0.04       16.90     13.58 o 
   0   0  12      370.33      304.15     96.93 o 
   1   0  12      536.53      518.11     53.03 o 
   2   0  12       18.63      -13.07     20.23 o 
   3   0  12     4315.75     4139.89    159.61 o 
   1   1  12     1451.93     1460.85     64.87 o 
   2   1  12       65.10       55.83     14.84 o 
   3   1  12      202.86      176.74     18.77 o 
   0   2  12      155.69      163.71     38.71 o 
   1   2  12      508.06      420.86     34.50 o 
   2   2  12       80.01       77.50     16.65 o 
   1   3  12     3988.85     3902.37    147.51 o 
                                                 
